# Supplementary material for: Magnesium modulates the stress responses of oral streptococci to environmental and antibiotic challenges by altering cell envelope and nutrient transport pathways
Source: Front Microbiol. 2026 Jan 6;16:1669039. doi: 10.3389/fmicb.2025.1669039 (PMC12815764; doi:10.3389/fmicb.2025.1669039)
Supplement: Supplementary file 1 [file Table_1.xlsx]

## Sheet: Table S2
List of DEPs between untreated and MgCl2-treated wild-type (UA159) cultures
#ID	Protein names	Gene Names	UA159-1	UA159-2	UA159-3	UA159-Mg-1	UA159-Mg-2	UA159-Mg-3	p_value	log2FC	abundance level
I6L8Y2	"ABC transporter, ATP-binding protein"	SMU_1927	1005010100	854620669.5	1017523087	1280906025	1303776568	1256218604	0.004036059	0.416802	up
I6L8Z8	Sorbitol-6-phosphate 2-dehydrogenase (EC 1.1.1.140)	SMU_308	36382779.2	111248453.8	77139658.57	0	0	26821695.94	0.047922716	-3.066983	down
I6L926	Cytoplasmic membrane protein LemA-like protein	lemA SMU_1930	15108527497	14986000228	13596884589	18971056551	21252989764	21405993944	0.00294528	0.496284	up
O06940	Heat-inducible transcription repressor HrcA	hrcA SMU_80	5362344377	4978587149	4548135005	6594593939	6900363338	6532029286	0.002800304	0.427692	up
O70055	D-alanyl carrier protein (DCP) (D-alanine--poly(phosphoribitol) ligase subunit 2)	dltC glg3 SMU_1689	737246274.2	772849440.3	950316937	1078004721	1418128349	1149604600	0.032291835	0.56731	up
P11000	Wall-associated protein	wapA SMU_987	2026511868	1975963598	1927919205	4142288282	4283019177	3725069764	0.00025903	1.034801	up
P11701	Levansucrase (EC 2.4.1.10) (Beta-D-fructofuranosyl transferase) (Fructosyltransferase) (FTF) (Sucrose 6-fructosyl transferase)	ftf sacB SMU_2028	1943268211	1513538448	2069564864	1320624710	1065004876	992351206.3	0.021532259	-0.710171	down
P12655	PTS system sucrose-specific EIIBCA component (EIIBCA-Scr) (EII-Scr) [Includes: Sucrose-specific phosphotransferase enzyme IIB component (EC 2.7.1.211) (PTS system sucrose-specific EIIB component); Sucrose permease IIC component (PTS system sucrose-specific EIIC component); Sucrose-specific phosphotransferase enzyme IIA component (PTS system sucrose-specific EIIA component)]	scrA SMU_1841	47607911544	54581391561	54356407442	65155012014	68467898052	59655915280	0.023613312	0.3041	up
P13470	Glucosyltransferase-SI (GTF-SI) (EC 2.4.1.5) (Dextransucrase) (Sucrose 6-glucosyltransferase)	gtfC SMU_1005	53076666445	49920031871	65523249492	24934890214	23018145288	29044403493	0.00388049	-1.130037	down
P23504	Cell surface antigen I/II [Cleaved into: Cell surface antigen I; Cell surface antigen II]	spaP SMU_610	22275531543	21105997274	22004062656	31598324129	46111108784	34557767175	0.024486695	0.779892	up
P49331	Glucosyltransferase-S (GTF-S) (EC 2.4.1.5) (Dextransucrase) (Sucrose 6-glucosyltransferase)	gtfD SMU_910	20307329500	18738684984	23300573672	12694470558	11593127669	10649644757	0.003349409	-0.835545	down
P50976	PTS system lactose-specific EIICB component (EIICB-Lac) (EII-Lac) [Includes: PTS system lactose-specific EIIC component (Lactose permease IIC component); PTS system lactose-specific EIIB component (EC 2.7.1.207) (Lactose-specific phosphotransferase enzyme IIB component)]	lacE SMU_1491	2278206135	2493860736	1982398305	2908768973	2871726071	2592375103	0.039239027	0.309881	up
P72482	Phosphatidylglycerol--prolipoprotein diacylglyceryl transferase (EC 2.5.1.145)	lgt SMU_755	1874651092	1581760430	1512229939	2165745259	2659741146	2330768393	0.016276052	0.526353	up
P72484	Triosephosphate isomerase (TIM) (TPI) (EC 5.3.1.1) (Triose-phosphate isomerase)	tpiA tpi SMU_715	1.76E+11	1.73E+11	1.75E+11	1.55E+11	1.33E+11	1.29E+11	0.011975774	-0.329572	down
P95785	ATP synthase subunit b (ATP synthase F(0) sector subunit b) (ATPase subunit I) (F-type ATPase subunit b) (F-ATPase subunit b)	atpF SMU_1532	8653511952	8713288704	9863921729	14908722583	15962141602	14836437253	0.000327908	0.747189	up
P95788	ATP synthase gamma chain (ATP synthase F1 sector gamma subunit) (F-ATPase gamma subunit)	atpG atpC SMU_1529	14611814164	14402735584	13896290735	16506947293	18683307574	16389981423	0.020350615	0.265476	up
Q8CWZ1	Undecaprenyl-diphosphatase (EC 3.6.1.27) (Bacitracin resistance protein) (Undecaprenyl pyrophosphate phosphatase)	uppP bacA upk SMU_244	4512434488	4208354312	4497867734	4881779532	5889116730	5231501215	0.040764578	0.275713	up
Q8CZF2	"Glycosyl transferase N-acetylglucosaminyltransferase, RgpG"	rgpG SMU_246	0	0	0	368944358.8	343452526.6	336751949.3	3.69E-06	#DIV/0!	up
Q8DRQ6	Serine protease HtrA	htrA SMU_2164	21941771595	21234448704	22579984569	25114959737	28947257431	25392941701	0.024224166	0.273014	up
Q8DRR5	Peptidase	SMU_2154c	2036132008	2691295343	2128347355	3283899452	3307980888	3109801165	0.011408231	0.500915	up
Q8DRS1	Energy-coupling factor transporter transmembrane protein EcfT (ECF transporter T component EcfT)	ecfT SMU_2148c	896518484.4	863374396.6	1265288540	1393944884	1646739543	1536815086	0.025057384	0.597538	up
Q8DRS7	Cyclic-di-AMP phosphodiesterase (EC 3.1.4.-)	SMU_2140c	14309466918	14053537992	14481368799	16050311662	18788607275	16747169983	0.024747916	0.267876	up
Q8DRU5	Osmoprotectant ABC transporter permease protein	opuCd SMU_2119	837973063	875648644.4	804084045.6	1170021109	1271262976	1046698124	0.008994548	0.470283	up
Q8DRV2	"Glucan-binding protein A, GbpA"	gbpA SMU_2112	6278024609	5964237792	8242550468	3400556933	3810833147	3762416315	0.011917239	-0.900491	down
Q8DRV3	Transcriptional regulator	SMU_2108c	848555216.6	647499874	899674264.5	1393686411	1219813911	1439605541	0.005631236	0.758563	up
Q8DRV7	Large ribosomal subunit protein bL32 (50S ribosomal protein L32)	rpmF SMU_2104a	33329857327	33427819684	36002902285	44274701577	40062841716	40686037746	0.009278687	0.282913	up
Q8DRX4	Uncharacterized protein	SMU_2083c	0	0	0	958159407.3	1232468349	932216929.6	0.000411349	#DIV/0!	up
Q8DRX7	UPF0297 protein SMU_2079c	SMU_2079c	5951332519	3197108531	3472104111	1547219372	1822239046	744453302.4	0.038509604	-1.617191	down
Q8DRY1	DUF2079 domain-containing protein	SMU_2075c	4036924727	4101121154	3890265538	5351511129	4953427277	4885796945	0.002630241	0.336758	up
Q8DRY9	Transmembrane protein	SMU_2066c	9248488140	8772661810	9236725369	10108017415	11644853838	11352266305	0.0171677	0.280382	up
Q8DRZ5	Transcriptional regulator	SMU_2058	578621951	389226864.3	513367087.6	720855346.9	799908259.2	681334918.8	0.021500481	0.572097	up
Q8DS05	"PTS system, glucose-specific IIABC component"	ptsG SMU_2047	59250243824	61137171978	62390930154	71287714704	79257422735	70613917756	0.011888962	0.274989	up
Q8DS06	Endonuclease/exonuclease/phosphatase domain-containing protein	SMU_2046c	3321107805	2684064003	2660045058	2207100939	2374600638	1956036900	0.046108922	-0.406444	down
Q8DS10	Uncharacterized protein	SMU_2033c	177422861.4	166006822.8	285278204.1	414487301.2	480674664	316261081.5	0.033454108	0.946241	up
Q8DS60	Protease	SMU_1975c	1681659311	1698127912	1695352963	2028151466	2370721176	2172701151	0.007400553	0.372791	up
Q8DS72	Sugar-binding periplasmic protein	SMU_1963c	1515171996	1709926413	1795521258	2537170958	2022585583	2273346941	0.02378355	0.444676	up
Q8DS73	"PTS system, sugar-specific enzyme IIA component"	SMU_1961c	47575517196	35609591018	47233837394	30411071487	30532295043	29410634802	0.027736714	-0.529493	down
Q8DS74	"PTS system, mannose-specific IIB component"	SMU_1960c	52061643547	43462255138	51538144091	35756293106	39000607884	35406881247	0.015010323	-0.416775	down
Q8DS77	PTS fructose transporter subunit IA	SMU_1956c	826674307.2	818121433.4	940977662.8	645398462.8	693897322.8	654948179	0.009572027	-0.374754	down
Q8DS80	"Membrane carboxypeptidase, penicillin-binding protein 2a"	pbp2a SMU_1949	5171806713	6118379509	6608543718	7688623986	8766292523	7135451885	0.040999941	0.398341	up
Q8DS81	Preprotein translocase subunit SecE	secE SMU_1948	1576721257	1798129729	1629611797	2083292372	2372291434	2147291028	0.008422277	0.399879	up
Q8DS87	"ABC transporter, permease protein"	psaB SMU_1928	5684128232	5820467339	6192488206	4750475249	4907612670	4441165008	0.004227137	-0.327893	down
Q8DS91	Sakacin A production response regulator	sapR2 SMU_1919	2979985506	2018590443	3066486611	4714289029	3936546211	4361679249	0.015089447	0.690142	up
Q8DS94	"Histidine kinase of the competence regulon, ComD"	comD SMU_1916	10246430383	8632221579	8864436260	6699189346	7161765228	6800056348	0.010712914	-0.425218	down
Q8DSC3	"PTS system, mannose-specific component IIC (EC 2.7.1.69)"	ptnC SMU_1878	19915652386	23056556034	21218464880	27235299906	29615079222	28210662094	0.003687529	0.406135	up
Q8DSC5	DUF2975 domain-containing protein	SMU_1876	2595670743	2910614267	2893618476	4180973074	3587209833	4240054284	0.006606666	0.51558	up
Q8DSC7	Signal peptidase I (EC 3.4.21.89)	lepC SMU_1874	2443809967	2673597590	2520596874	3652223476	3087682828	3552262843	0.009025921	0.430279	up
Q8DSE0	Cell wall-active antibiotics response LiaF-like C-terminal domain-containing protein	SMU_1855	1120255447	1069667394	1191215276	1609683680	1636671414	1326028621	0.019663508	0.435438	up
Q8DSE4	Aminopeptidase P	pepP SMU_1850	10406438828	10444528540	9107257391	8512635907	7731769139	7427532657	0.018445349	-0.339774	down
Q8DSF5	ATP-dependent DNA helicase RecG (EC 3.6.4.12)	recG SMU_1833	1780216660	1869015889	1676674415	2630048923	2663897713	2003873039	0.041338988	0.454438	up
Q8DSF8	Uncharacterized protein	SMU_1830c	2179157962	2227157507	2467033390	2982089147	2975824987	2919180029	0.001854562	0.369074	up
Q8DSH9	Glycosyltransferase	SMU_1806	48718154.19	50856300.08	35771251.66	76694969.84	104126625.9	75479820.65	0.018307169	0.921192	up
Q8DSJ7	Isoprenyl transferase (EC 2.5.1.-)	uppS SMU_1786	15813349974	16339973455	15504110892	18405862259	18736881106	20500814832	0.008691962	0.274458	up
Q8DSJ8	Eep protein-like protein	SMU_1784c	12585694955	13345627886	11250163027	15327448841	16218925085	14537122282	0.019172132	0.309666	up
Q8DSK5	DNA-damage-inducible protein J	SMU_1776c	1576132269	1436943336	1426803047	926022597.8	916513823.4	1051038643	0.001353407	-0.617667	down
Q8DSK7	Aldose 1-epimerase	SMU_1774c	983315703.6	656881585.9	841569328.8	422904905.2	569458938.7	471696883.3	0.030900568	-0.761392	down
Q8DSL5	WYL domain-containing protein	SMU_1765c	644568990	904440794.7	836414415.6	1375507143	1217412339	991899068.8	0.042223732	0.587654	up
Q8DSN3	Acyl carrier protein (ACP)	acp acpP SMU_1743	20306347853	17724394429	21201068193	22990311685	25707906085	24990539399	0.021859958	0.315072	up
Q8DSP6	Endolytic murein transglycosylase (EC 4.2.2.-) (Peptidoglycan polymerization terminase)	mltG SMU_1729c	26412191596	26148905287	26437471086	32517626429	32610578627	30710982018	0.00085118	0.278789	up
Q8DSP8	Membrane protein insertase YidC 2 (Foldase YidC 2) (Membrane integrase YidC 2) (Membrane protein YidC 2)	yidC2 SMU_1727	13317021898	13771896337	14929104594	16886902602	18092151354	16428865241	0.010536134	0.290982	up
Q8DSQ4	UPF0154 protein SMU_1719c	SMU_1719c	21812194204	20583628123	24289438005	26384062162	30279206287	26483497155	0.03105536	0.318292	up
Q8DSR0	Pseudouridine synthase (EC 5.4.99.-)	rluB SMU_1711	7724186828	8013942027	7914027761	5928681336	5490271018	5204825107	0.000497409	-0.508723	down
Q8DSS4	Protein DltD	dltD SMU_1688	14365420791	14440795267	14966644814	17401263870	19111895833	17377449545	0.005061801	0.299997	up
Q8DSW0	Uncharacterized protein	SMU_1648c	216737819.9	224932727.2	175999539.1	48689420.4	68567655.66	41135462.34	0.000880825	-1.963332	down
Q8DSX4	Foldase	SMU_1633c	1170319439	1009152498	1080151162	723509003.1	467253570.4	642469186.3	0.005879209	-0.830316	down
Q8DSY6	PhoH-like protein	phoH SMU_1620	4982545190	5331781008	4590802669	6204299711	6082812760	6054753027	0.006367512	0.299332	up
Q8DSZ7	Transcription regulator PadR N-terminal domain-containing protein	SMU_1604c	1808978914	2046944907	1822348781	2943921301	2968805007	2729553596	0.00080057	0.60596	up
Q8DT00	Phospho-beta-glucosidase (EC 3.2.1.86)	bgl SMU_1601	0	177253459.2	75027334.48	3820834029	3804829216	3584364599	2.40E-06	5.473616	up
Q8DT06	CDP-diglyceride synthetase (EC 2.7.7.41)	SMU_1593c	1562389212	1339986293	1424147764	1760718069	1842929514	1614221012	0.033227594	0.270252	up
Q8DT08	Intracellular alpha-amylase (EC 3.2.1.1)	amyA SMU_1590	3566225037	3173987274	3901527604	2648917452	2275304867	2534049376	0.011091717	-0.512821	down
Q8DT19	YobI-like P-loop NTPase domain-containing protein	SMU_1577c	5501345579	6116381376	7401832661	9905546899	9447415329	7916112352	0.028667522	0.519782	up
Q8DT21	Uncharacterized protein	SMU_1575c	4963697569	5169837056	7375462946	9256779671	8543408154	8093259792	0.029498352	0.564491	up
Q8DT27	Maltose/maltodextrin transport system permease protein	malF SMU_1569	1399533991	1240555371	1394298711	1666203109	1863342877	1703292083	0.007477982	0.375244	up
Q8DT32	Cation-transporting P-type ATPase PacL	pacL SMU_1563	7688454881	7679016815	7692998271	9274872781	10712859111	8848600564	0.026934013	0.322466	up
Q8DT36	Acetyltransferase	SMU_1558c	879300397.7	1035603978	1167134598	1233605467	1397437881	1350172759	0.035890205	0.369324	up
Q8DT47	GtrA/DPMS transmembrane domain-containing protein	SMU_1546	896459585.6	835638402.6	1045266225	1215081568	1216026817	1067315590	0.039022102	0.332989	up
Q8DTA8	Amino acid permease	SMU_1450	6038208270	5160988180	5572708328	6254357315	8016447806	7966390033	0.044940129	0.406928	up
Q8DTB1	"ABC transporter, permease protein"	SMU_1446c	718506634.8	598812024.4	659361919.1	872174056.3	1006720568	783653616.6	0.035825399	0.429728	up
Q8DTB5	DUF1307 domain-containing protein	SMU_1442c	17348645732	16365663741	17242864012	6482244342	7243233945	6432197344	1.47E-05	-1.337956	down
Q8DTD8	"ABC transporter, membrane protein subunit and ATP-binding protein"	SMU_1412c	15603277537	15524544744	16667857714	22071870962	23172400114	19857875423	0.005204005	0.445825	up
Q8DTF1	"Glucan-binding protein C, GbpC"	gbpC SMU_1396	1015808216	1342269874	1022925216	2315314967	2696873146	2156876341	0.00282428	1.084333	up
Q8DTF4	AB hydrolase-1 domain-containing protein	SMU_1393c	391588766.4	507088188	446206718.3	362008666.6	356901330.6	339962125	0.048680889	-0.344953	down
Q8DTJ2	Peptide synthetase	SMU_1345c	45014400424	45354772881	50752546315	38907078964	36758832659	40702314694	0.01936196	-0.278243	down
Q8DTL8	ATP-binding protein	SMU_1315c	3316297735	2945058280	2826320764	3905010069	3887221614	4091662783	0.004465396	0.387024	up
Q8DTN1	Surface adhesin AdcA protein-like protein putative Zn-binding lipoprotein	adcA SMU_1302	5913931772	6500022981	6773812248	8758788360	9222037021	8427208490	0.002165767	0.46079	up
Q8DTN3	Cupin type-2 domain-containing protein	SMU_1300c	2169734152	2107840400	2293707447	2686654509	2956427673	2465324488	0.028107112	0.303244	up
Q8DTT6	SnoaL-like domain-containing protein	SMU_1237c	653649223.9	517402362.2	690208992.7	374518759.8	360549872.9	422070280.2	0.013609989	-0.685718	down
Q8DTT7	Amidohydrolase-related domain-containing protein	SMU_1236c	48691649.73	71065991.81	54754700.02	332956301.6	256469431	256108719.4	0.00106596	2.276534	up
Q8DTU3	DUF1643 domain-containing protein	SMU_1230c	796567196.6	661477292.6	538802875.8	1276942773	878319589.6	1202775961	0.033948311	0.749895	up
Q8DTV6	"ABC transporter, amino acid binding protein"	SMU_1217c	2415636701	2589295392	2887026047	3518420620	3529387365	3405046899	0.003982639	0.405442	up
Q8DTY2	"Amino acid ABC transporter, permease protein"	SMU_1179c	2095128987	1898226696	1809072362	2357790697	2657339574	2321363934	0.019732479	0.338434	up
Q8DU20	Phosphate-binding protein	pstS SMU_1138	6361955419	6650644177	7405769806	7779606482	8901796612	7890340519	0.043108504	0.267133	up
Q8DU40	DUF4391 domain-containing protein	SMU_1116c	2062341980	2008885224	2152153349	2444465309	2885396559	2494532566	0.021439634	0.330281	up
Q8DU58	Gram-positive cocci surface proteins LPxTG domain-containing protein	wapE SMU_1091	69184510.49	75542762.04	128909453.3	189271161.4	236868907.6	199862824.5	0.00785336	1.193907	up
Q8DU69	CwlT-like lysozyme domain-containing protein	SMU_1080c	1894971183	1829433818	2257540649	2356756805	2515277345	2395966608	0.03872116	0.280944	up
Q8DUA1	ABC transporter permease	SMU_1042	1311774758	1565965662	1593994369	2316262702	1992935404	1858103935	0.025595937	0.463805	up
Q8DUF6	"Spermidine/putrescine ABC transporter, permease protein"	potB SMU_974	183567971	191963526.7	196994593.9	285940063	278332974.3	279728378.1	3.81E-05	0.559904	up
Q8DUF7	Spermidine/putrescine import ATP-binding protein PotA (EC 7.6.2.11)	potA SMU_973	2216853203	2967228045	3062641028	7876620014	7841779617	7350217159	9.88E-05	1.484039	up
Q8DUG7	Dehydrogenase	SMU_962	12935161252	14013575324	12966025769	9633288673	8961004602	6706192620	0.006939323	-0.657757	down
Q8DUG8	Carboxymuconolactone decarboxylase-like domain-containing protein	SMU_961	18839767379	17035514164	15486714205	11116062111	11989387072	8996087790	0.008141823	-0.678059	down
Q8DUG9	Large ribosomal subunit protein bL12 (50S ribosomal protein L7/L12)	rplL SMU_960	5.47E+11	4.97E+11	4.84E+11	3.59E+11	4.22E+11	4.10E+11	0.01469012	-0.358093	down
Q8DUH6	Transcriptional regulator/aminotransferase	SMU_953c	688419157.2	885049386.2	926236259.3	1119101928	1104168976	1206664343	0.0179313	0.456424	up
Q8DUJ2	"Amino acid ABC transporter, ATP-binding protein"	SMU_936	10269989908	10181916726	7557578794	4925116838	5706597247	4835157554	0.010934112	-0.856734	down
Q8DUJ3	"Amino acid ABC transporter, permease protein"	SMU_935	566832371.7	576299721.8	509887750.2	352445165.7	311668643	307977924	0.000836494	-0.76594	down
Q8DUJ5	"Amino acid ABC transporter, periplasmic amino acid-binding protein"	SMU_933	16912794507	15060216610	14105966598	9228347641	10759966872	8761066759	0.004817818	-0.680578	down
Q8DUJ6	Uroporphyrinogen decarboxylase (URO-D) domain-containing protein	SMU_932	14263329513	11886039038	11045065239	5864924663	6741951944	5395355816	0.003559899	-1.046911	down
Q8DUK5	"ABC transporter, ATP-binding protein"	SMU_922	15069261621	14453164664	16225615610	17799312288	20444768371	17586337032	0.03345368	0.287341	up
Q8DUP0	"ABC transporter, permease component"	SMU_864	3262601650	3661531814	3196595520	3880885922	4372985764	4085694569	0.022115088	0.285978	up
Q8DUP6	Uracil permease	SMU_857	158467259.7	192705690.6	176347472.9	322875854.6	234393440.9	323431981	0.019539439	0.739426	up
Q8DUP9	Pseudouridine synthase (EC 5.4.99.-)	SMU_854	4031231175	4434333680	4085932490	1751843830	1259624588	2524825773	0.003865175	-1.180867	down
Q8DUS1	RgpFc protein	rgpF SMU_830	17859102122	21252527054	17324353758	21914202433	24698322105	23629605769	0.035397889	0.315721	up
Q8DUS4	RgpAc glycosyltransferase	rgpA SMU_825	4246211847	4574012717	5076902739	6882877491	6590837636	7239714773	0.001753398	0.57578	up
Q8DUT1	"Amino acid transporter, amino acid-binding protein"	SMU_815	17691240502	20144990275	21593867081	25696523985	25476062006	24368398311	0.01137603	0.346066	up
Q8DUV3	Protease	SMU_789	730845936.4	833469000.6	765023904.4	1321744759	1097056628	1137125608	0.005629692	0.610305	up
Q8DUV9	UPF0342 protein SMU_782	SMU_782	6890081454	3732608273	3500305057	676768469.1	651934468.1	718609127.6	0.021180675	-2.786243	down
Q8DUW4	3-dehydroquinate dehydratase (3-dehydroquinase) (EC 4.2.1.10) (Type I DHQase) (Type I dehydroquinase) (DHQ1)	aroD SMU_777	11481342188	9752793799	12516458743	8902671663	9322718314	8366441220	0.048823247	-0.34393	down
Q8DUW6	Sulfatase N-terminal domain-containing protein	SMU_775c	17607800515	16875663495	19318563498	23126440798	24485875338	22399791990	0.004672849	0.379944	up
Q8DUY4	Putative two-component membrane permease complex subunit SMU_746c	SMU_746c	711193365.4	757492358.2	800256774.4	1057757670	1291122130	1184057472	0.004293225	0.638848	up
Q8DUZ1	Serine aminopeptidase S33 domain-containing protein	SMU_737	455228935.2	465764887.1	406578895.7	325641515.7	254178700.7	274284643.6	0.004886918	-0.636306	down
Q8DV16	Integral membrane protein	SMU_703c	743489548.5	750004115.5	812315425.6	407327599.1	340598350.5	596884691.7	0.015965257	-0.77787	down
Q8DV29	Fe-S-cluster oxidoreductase	SMU_688	867078893.7	689080077.8	762350308.3	560274688.4	369842109.7	533540239.4	0.022442777	-0.66362	down
Q8DV49	Response regulator SpaR	SMU_659	272534629.9	220736647.2	218502393.2	309469721.7	428338864.9	502659253.7	0.040387573	0.801394	up
Q8DV58	LURP-one-related family protein	SMU_649	9654497300	11039211089	9839200121	12298145293	13432177720	12512450921	0.009879948	0.324822	up
Q8DV78	DUF805 domain-containing protein	SMU_627	2117510536	2130676210	2413744589	2933840854	2855099803	2779107857	0.003957697	0.363026	up
Q8DV81	1-acylglycerol-3-phosphate O-acyltransferase (EC 2.3.1.51)	SMU_624	14726666852	14921298767	15092084086	18455833706	20746812251	18038474451	0.007979691	0.355485	up
Q8DVA7	DUF2140 family protein	SMU_588	8191548919	8642117097	8654851958	9358445717	11599593440	10364798183	0.043192794	0.297367	up
Q8DVA9	DegV domain-containing protein	SMU_586	10672465139	11040162581	10358353896	13886031083	13434025083	12183294880	0.010519361	0.300707	up
Q8DVB5	Exodeoxyribonuclease 7 large subunit (EC 3.1.11.6) (Exodeoxyribonuclease VII large subunit) (Exonuclease VII large subunit)	xseA SMU_580	3559844332	3445828560	4206702125	4982842475	5022333923	4281379644	0.038618935	0.349566	up
Q8DVC3	Ferrous iron transport protein B	feoB SMU_570	1926678378	2606612548	2562806732	3156989210	2934351683	3007256398	0.043618131	0.358618	up
Q8DVE2	UDP-N-acetylglucosamine--N-acetylmuramyl-(pentapeptide) pyrophosphoryl-undecaprenol N-acetylglucosamine transferase (EC 2.4.1.227) (Undecaprenyl-PP-MurNAc-pentapeptide-UDPGlcNAc GlcNAc transferase)	murG SMU_549	17894441411	17098312641	17835266997	22374284371	22772445984	20443845518	0.005079449	0.312185	up
Q8DVG9	Transcriptional regulator	SMU_521	4785135998	5225594492	4185826100	5736291267	6798573626	6437080428	0.021373811	0.418327	up
Q8DVI1	Transcriptional regulator (DeoR family)	SMU_507	1188381742	1799081221	1642705094	2027720677	2208707424	2042666430	0.045884785	0.439492	up
Q8DVI7	Uncharacterized protein	SMU_501	17744249434	19195401181	19775455445	23567568050	23682272353	22341014126	0.004417636	0.295165	up
Q8DVJ1	Xaa-Pro dipeptidase	SMU_497c	1209487150	1582902221	1384593190	856157346.2	1050964916	985388290	0.024751556	-0.530139	down
Q8DVJ2	Cysteine synthase (EC 2.5.1.47)	cysK SMU_496	1.59E+11	1.27E+11	1.40E+11	1.02E+11	95250045829	95382909819	0.009781625	-0.540848	down
Q8DVJ5	DeoR-type transcriptional regulator	SMU_491	2740856320	2694149819	2692000026	3154404480	3676068002	3120109898	0.028144528	0.292057	up
Q8DVK1	non-specific serine/threonine protein kinase (EC 2.7.11.1)	pknB SMU_484	21919193717	21527508264	23017648598	25981705860	29190185689	26617329831	0.009031671	0.29933	up
Q8DVK6	Guanylate kinase (EC 2.7.4.8) (GMP kinase)	gmk SMU_478	6981767274	7280912530	6555712725	5214865070	4873990660	5148760068	0.001375309	-0.450221	down
Q8DVK7	Ribonuclease Y (RNase Y) (EC 3.1.-.-)	rny SMU_475	42735016313	42805725604	44114336667	52631133635	56168153965	50985728141	0.003237982	0.301453	up
Q8DVL9	"Amino acid ABC transporter, ATP-binding protein"	SMU_461	12970500541	13147717533	12332420103	15969323455	14887899910	15343735436	0.002943875	0.264915	up
Q8DVM1	"ABC transporter, amino acid binding protein"	SMU_459	8667647667	8623848449	8582426802	4640451909	4774787257	4355711035	5.67E-06	-0.909871	down
Q8DVN1	PepSY domain-containing protein	SMU_448	507688145.7	468162647.1	500136449.1	686254428.1	747637117.9	623307602.5	0.0069132	0.479001	up
Q8DVN6	Polyketide cyclase	SMU_440	1781689131	1681286502	3974959937	4883761159	4981045356	4733607490	0.033707208	0.972837	up
Q8DVQ5	Aminoglycoside phosphotransferase domain-containing protein	SMU_415	10131577695	11422662396	10369341277	13519861002	13841368665	12652613521	0.007152652	0.325877	up
Q8DVR1	tRNA threonylcarbamoyladenosine biosynthesis protein TsaE (t(6)A37 threonylcarbamoyladenosine biosynthesis protein TsaE)	SMU_409	1407485331	1187081516	1492269529	990640847.5	984275105.1	934568044.2	0.013314854	-0.490221	down
Q8DVU2	Methyltransferase type 11 domain-containing protein	SMU_373	92219836.74	93235757.23	43914732.57	177657108	160221809.1	262583327.2	0.025385493	1.388395	up
Q8DVU7	Ribonuclease J (RNase J) (EC 3.1.-.-)	rnj SMU_368c	40967070239	41486957584	42228169512	54400812102	49491783413	54463569165	0.002650046	0.344918	up
Q8DVV8	DNA recombination protein RmuC	SMU_354	3936502249	4175813283	4192235406	5013945392	5080248759	4844290730	0.001266333	0.279842	up
Q8DVV9	thiamine diphosphokinase (EC 2.7.6.2)	SMU_353	328488503.4	406819952.9	295862715	243800348.4	120725184.2	126489964.2	0.025576426	-1.070443	down
Q8DVX8	Transcriptional regulator	SMU_331	2461479611	2773884855	2390945773	3689788219	4274151833	3123817425	0.030646318	0.53991	up
Q8DVY0	HTH DNA-binding protein	SMU_329	10249375323	8930324047	9929846018	11599406619	12966642197	11213007980	0.028611216	0.297623	up
Q8DVY6	N-acetyldiaminopimelate deacetylase (EC 3.5.1.47)	SMU_318	3058222764	4662882077	4151215848	5340138317	5383955267	5570694707	0.036903319	0.456809	up
Q8DVZ1	DUF218 domain-containing protein	SMU_302	730374745.9	670878034.3	799130567.8	878722039	993973761.8	1011340978	0.014978912	0.390335	up
Q8DW05	"ABC transporter, ATP-binding protein ComA"	SMU_286	32453246642	34266084204	33703792709	39279280083	42028436145	39769103062	0.002349624	0.269831	up
Q8DW24	"Oligopeptide transport system, permease protein OppB"	oppB SMU_256	1291062008	1589277218	1416731281	1703854009	1882370718	1696600449	0.035871253	0.297956	up
Q8DW25	"Oligopeptide ABC transporter, substrate-binding protein OppA"	oppA SMU_255	1.25E+11	1.51E+11	1.26E+11	1.62E+11	1.77E+11	1.64E+11	0.025505758	0.32555	up
Q8DW48	Uncharacterized protein	SMU_227c	3635038485	3954591374	4129698893	4971900451	5573679466	4727277566	0.01507656	0.38208	up
Q8DW55	Uncharacterized protein	SMU_220c	3315708747	3243065599	3590401585	4295993559	4409471187	4394233143	0.000914401	0.368171	up
Q8DW86	"ABC transporter, ATP-binding protein possible iron and/or manganese ABC transport system"	sloA SMU_182	5925515206	5153471393	5754732615	7828199406	6806332551	6927287817	0.016736968	0.357125	up
Q8DWA6	Transcriptional regulator	SMU_161	848084026.1	949893571.3	761169164.8	1328895846	1299158160	1204313228	0.003045373	0.582573	up
Q8DWC1	Transcriptional regulator	SMU_144c	117591482.6	104445285.4	121135880.9	172332564.2	186214209.1	141473798.3	0.020991198	0.543053	up
Q8DWC4	Glutathione reductase (EC 1.8.1.7)	SMU_140	124865486.2	184675097.4	117391015	408318412.3	314411977.3	274221344.4	0.013530706	1.223519	up
Q8DWD2	Hippurate amidohydrolase	SMU_132	870897500.2	841023847.7	678708866.7	360690454.4	548269682.9	228085242.2	0.019363485	-1.072101	down
Q8DWH4	N-acetyl-muramidase	SMU_76	3082273113	2521834603	3029495760	3866325277	3805013953	3319231217	0.034230262	0.348232	up
Q8DWI5	Carbohydrate-binding domain-containing protein	SMU_63c	619399563.4	577936288.2	693953858.5	806728693	792500332.8	783328077.7	0.009101988	0.33314	up
Q8DWJ1	Amino acid recemase	SMU_54	622982574.6	611600077.9	530406685.1	385228157.7	345383021.1	464616411.3	0.014070176	-0.562374	down
Q8DWK1	Histidine kinase/HSP90-like ATPase domain-containing protein	SMU_44	0	0	0	37882664.31	38341099.23	94632361.7	0.039054419	#DIV/0!	up
Q8DWM4	Cell shape-determining protein MreC (Cell shape protein MreC)	mreC SMU_20	3621589922	3358196140	2330698298	5060212059	5354951665	5673420328	0.006372134	0.789109	up
Q93D93	Protease HtpX homolog (EC 3.4.24.-)	htpX SMU_1929	5615020290	4313779634	5535717477	6378510512	6933246402	6203687093	0.046769356	0.335654	up
Q93DA2	Methionine import ATP-binding protein MetN (EC 7.4.2.11)	metN atmD SMU_1939c	7550337161	8034113659	7475539679	8622659247	10691614434	9862021374	0.031192575	0.339405	up
Q99040	"Glucan 1,6-alpha-glucosidase (EC 3.2.1.70) (Dextran glucosidase) (Exo-1,6-alpha-glucosidase) (Glucodextranase)"	dexB SMU_883	1892811560	2135814267	1909423779	1454169092	1174738249	1546129117	0.012571682	-0.5082	down
Q9KIJ3	Metal ABC transporter substrate-binding lipoprotein SloC	sloC SMU_184	10545832688	7262453584	9771444602	14430547535	12998047371	12262871066	0.02658426	0.52522	up
Q9KJ75	PTS system mannitol-specific EIICB component (EIICB-Mtl) (EII-Mtl) [Includes: Mannitol permease IIC component (PTS system mannitol-specific EIIC component); Mannitol-specific phosphotransferase enzyme IIB component (EC 2.7.1.197) (PTS system mannitol-specific EIIB component)]	mtlA SMU_1185	726703386.5	752411390.5	882332514.1	1169073375	1045515195	1001213100	0.014945898	0.445507	up

## Sheet: Table S3
List of DEPs between untreated wild-type (UA159) and DhlyX cultures
#ID	Protein names	Gene Names	UA159-1	UA159-2	UA159-3	DhlyX-1	DhlyX-2	DhlyX-3	p_value	log2FC	regulated
I6L8Z0	Teichoic acid D-alanyltransferase (EC 2.3.1.-)	dltB SMU_1690	1875436410	2492243200	1917298069	2803358144	2748941808	2623314050	0.037690519	0.379419	up
O68574	Putative hemolysin	hlyX	4296472169	4731104059	4714227588	0	0	0	5.53E-06	#NUM!	down
I6L910	"PTS system, enzyme IIB component"	ptxB SMU_271	2852371409	2731543457	2831814455	5155773163	4599343905	3650307727	0.019589328	0.671657	up
I6L913	MIP18 family-like domain-containing protein	SMU_823	5667243905	5065553525	5554853833	7887491693	6834971209	6414624168	0.027269109	0.375998	up
I6L923	Manganese transport regulator	sloR SMU_186	4308742755	4272865475	3994096293	3926405691	3144984722	3115936233	0.048387365	-0.303864	down
O68575	Pyruvate formate-lyase-activating enzyme (PFL-activating enzyme) (EC 1.97.1.4) (Formate-C-acetyltransferase-activating enzyme)	act pflA pflC SMU_1692	4552387517	4260686376	4993123955	10718197740	13140162026	10364463512	0.001624735	1.309643	up
O70055	D-alanyl carrier protein (DCP) (D-alanine--poly(phosphoribitol) ligase subunit 2)	dltC glg3 SMU_1689	737246274.2	772849440.3	950316937	3108842138	2566668251	1616210375	0.021765023	1.567359	up
P08987	Glucosyltransferase-I (GTF-I) (EC 2.4.1.5) (Dextransucrase) (Sucrose 6-glucosyltransferase)	gtfB SMU_1004	2.21E+11	2.15E+11	2.21E+11	3.09E+11	3.22E+11	3.06E+11	6.64E-05	0.51222	up
P11701	Levansucrase (EC 2.4.1.10) (Beta-D-fructofuranosyl transferase) (Fructosyltransferase) (FTF) (Sucrose 6-fructosyl transferase)	ftf sacB SMU_2028	1943268211	1513538448	2069564864	2954564299	3155132304	2581663204	0.011365855	0.653249	up
P13470	Glucosyltransferase-SI (GTF-SI) (EC 2.4.1.5) (Dextransucrase) (Sucrose 6-glucosyltransferase)	gtfC SMU_1005	53076666445	49920031871	65523249492	98614949787	92917392265	82513969437	0.006300492	0.7015	up
P59311	N-acetyl-gamma-glutamyl-phosphate reductase (AGPR) (EC 1.2.1.38) (N-acetyl-glutamate semialdehyde dehydrogenase) (NAGSA dehydrogenase)	argC SMU_663	167910702.9	188918752.1	108564485.2	36551065.75	68772847.14	41865500.63	0.015192692	-1.660779	down
P66308	Large ribosomal subunit protein bL36 (50S ribosomal protein L36)	rpmJ SMU_2003.1 SMU_2003a	40728530042	35240412092	40698176640	26999117316	24262295380	26048025626	0.002757107	-0.593682	down
P95781	"8-oxo-dGTP diphosphatase (8-oxo-dGTPase) (EC 3.6.1.55) (7,8-dihydro-8-oxoguanine-triphosphatase) (Mutator protein MutT) (dGTP pyrophosphohydrolase)"	mutX SMU_1455	733820326.5	685683251.1	573202536	884258745	901373375.9	829846338.5	0.016494517	0.392346	up
P95785	ATP synthase subunit b (ATP synthase F(0) sector subunit b) (ATPase subunit I) (F-type ATPase subunit b) (F-ATPase subunit b)	atpF SMU_1532	8653511952	8713288704	9863921729	12317455496	12743831917	13009243010	0.001223848	0.483439	up
Q00749	Multiple sugar-binding protein	msmE SMU_878	4952310465	4501223573	4973529791	7060911259	6320124995	5755989393	0.018338607	0.407589	up
Q59934	Formate acetyltransferase (EC 2.3.1.54) (Pyruvate formate-lyase)	pfl SMU_402	89009851362	86506805254	87422016409	1.24E+11	1.19E+11	1.07E+11	0.004791774	0.415814	up
Q8CVC3	Carbonic anhydrase (EC 4.2.1.1)	cah SMU_1595	2859242937	2697575190	3394551510	4479308931	5120987085	3798891951	0.027257878	0.581965	up
Q8CZF2	"Glycosyl transferase N-acetylglucosaminyltransferase, RgpG"	rgpG SMU_246	0	0	0	355532636.7	402897318.2	356799068.8	1.83E-05	#DIV/0!	up
Q8DRR7	Cytoskeleton protein RodZ-like C-terminal domain-containing protein	SMU_2152c	6116740023	6826860510	6616784254	9016286264	7966043731	8362761263	0.0065673	0.373772	up
Q8DRW0	DUF2179 domain-containing protein	SMU_2100c	1271527235	1115339014	1458941138	2108562891	1777645845	1714084940	0.020613436	0.542216	up
Q8DRX3	Uncharacterized protein	SMU_2084c	1304510571	1120667369	1019629002	697510226.2	678164853.5	788421962.6	0.009032119	-0.670658	down
Q8DRY1	DUF2079 domain-containing protein	SMU_2075c	4036924727	4101121154	3890265538	5457888212	4666739170	5289460530	0.010494235	0.357815	up
Q8DRZ6	Cd(2+)-exporting ATPase (EC 7.2.2.21)	SMU_2057c	1684309758	1547506716	1673011954	354858847.8	413178925.4	613143780.1	0.000196033	-1.8283	down
Q8DS45	"Membrane carboxypeptidase, penicillin-binding protein 1b"	pbp1b SMU_1991	6996590143	7048748463	6029691837	5408146738	5669818127	5393341482	0.02491331	-0.285447	down
Q8DS87	"ABC transporter, permease protein"	psaB SMU_1928	5684128232	5820467339	6192488206	6515538602	7679709587	7789692883	0.030340485	0.313004	up
Q8DSA4	Bacteriocin transport accessory protein	SMU_1904c	49028354.61	0	73069749.34	251283622.7	247706318.2	240432709.5	0.000694529	2.598358	up
Q8DSE1	HTH LytTR-type domain-containing protein	SMU_1854	400099645.1	414203531.4	244890421	564427011	625014496.8	719535598.6	0.015938109	0.849833	up
Q8DSG2	Pyrazinamidase/nicotinamidase	pncA SMU_1823	1899683088	1735426401	1816397283	1303385163	1524913601	1387967677	0.006786025	-0.370689	down
Q8DSI5	CRM domain-containing protein	SMU_1800c	5953590307	6697076991	7062871942	4037779032	5034349706	3096833953	0.017793079	-0.695981	down
Q8DSJ6	Secreted protein	SMU_1787c	8476226521	9506262202	8088635566	11333525538	10355320751	10614565519	0.015616873	0.309234	up
Q8DSL9	"CRISPR-associated protein, Csd1 family"	SMU_1761c	2055863111	1839995380	1746718972	2822085512	2356919635	2448931902	0.017355355	0.434939	up
Q8DSM9	Phosphatase	SMU_1747c	129528309	341290693.4	329420009.3	448396600.1	543202006.2	500962198.5	0.035526009	0.899287	up
Q8DSN3	Acyl carrier protein (ACP)	acp acpP SMU_1743	20306347853	17724394429	21201068193	41115985505	48563840843	33408311086	0.009087006	1.055248	up
Q8DSQ8	CBS domain-containing protein	SMU_1715c	4733894029	3904828339	4139953782	5929837697	5396886451	5045660305	0.028240567	0.357526	up
Q8DSQ9	Tyrosine recombinase XerD-like	SMU_1714c	1018851322	1214484488	918728215.3	1388005121	1858156381	1631275575	0.023400755	0.629826	up
Q8DSS2	Radical SAM core domain-containing protein	SMU_1699c	1067344679	1021997641	1134721823	1241158777	1375859017	1474321795	0.018307629	0.343693	up
Q8DSV0	Ribosomal RNA small subunit methyltransferase I (EC 2.1.1.198) (16S rRNA 2'-O-ribose C1402 methyltransferase) (rRNA (cytidine-2'-O-)-methyltransferase RsmI)	rsmI SMU_1659c	3071769492	3226033890	3254920204	2401264713	2455044843	2835999222	0.013859364	-0.312495	down
Q8DSW0	Uncharacterized protein	SMU_1648c	216737819.9	224932727.2	175999539.1	165851154.4	115940916.7	118591676.4	0.030907092	-0.625453	down
Q8DSX2	Bifunctional protein GlmU [Includes: UDP-N-acetylglucosamine pyrophosphorylase (EC 2.7.7.23) (N-acetylglucosamine-1-phosphate uridyltransferase); Glucosamine-1-phosphate N-acetyltransferase (EC 2.3.1.157)]	glmU SMU_1635	14355604322	16032641514	14550955548	19450699975	17529470119	19396690739	0.009837132	0.327129	up
Q8DSX4	Foldase	SMU_1633c	1170319439	1009152498	1080151162	1438836548	1309421071	1272763209	0.020885235	0.302857	up
Q8DSY5	UPF0346 protein SMU_1621c	SMU_1621c	249691706.5	231279179.4	190905753.3	355502910.7	443257891.7	422603467.1	0.00444106	0.862225	up
Q8DSZ1	Methyltransferase domain-containing protein	SMU_1612c	906168073.4	686577653.6	729745253.7	1162384928	1059943712	1076620217	0.011861784	0.506333	up
Q8DSZ2	Permease possible multi-drug resistance efflux pump	SMU_1611c	125964930.7	128793967.7	116145778.5	65773686.42	98077342.24	83882637.9	0.015301278	-0.582259	down
Q8DSZ5	SsrA-binding protein (Small protein B)	smpB SMU_1606	640514788.3	567831442.3	729672004.5	871803559.1	751035983.7	848347979.1	0.040745504	0.350622	up
Q8DT08	Intracellular alpha-amylase (EC 3.2.1.1)	amyA SMU_1590	3566225037	3173987274	3901527604	2552569954	2925471451	2649505835	0.024445091	-0.388842	down
Q8DT09	Hexosyltransferase	SMU_1589c	7418992805	7709083965	7795913410	5407651305	4557700524	6602594535	0.024715998	-0.468463	down
Q8DT26	"Maltose/maltodextrin ABC transporter, MalG permease"	malG SMU_1570	1311872922	1195264348	1568448707	9734664128	9437634658	8092670788	0.000116611	2.741969	up
Q8DT47	GtrA/DPMS transmembrane domain-containing protein	SMU_1546	896459585.6	835638402.6	1045266225	1096690511	1203924506	1149090720	0.032190955	0.312757	up
Q8DT64	histidine kinase (EC 2.7.13.3)	covS SMU_1516	29435664059	28596142912	27877733676	4446907612	3592818599	3682702829	1.22E-06	-2.873547	down
Q8DT96	Homoserine O-acetyltransferase (HAT) (EC 2.3.1.31) (Homoserine transacetylase) (HTA)	metAA SMU_1466	169177027.4	265190357.1	176100256.8	88009710.77	81766539.34	73939606.12	0.017239744	-1.324715	down
Q8DTA6	Alpha-acetolactate synthase (EC 2.2.1.6)	alsS SMU_1452	11643313927	12681486415	11618240306	13957338760	14676659188	16465377052	0.020747294	0.327395	up
Q8DTA8	Amino acid permease	SMU_1450	6038208270	5160988180	5572708328	7791278603	8216574140	8055647813	0.00099745	0.5208	up
Q8DTB1	"ABC transporter, permease protein"	SMU_1446c	718506634.8	598812024.4	659361919.1	396574307.2	525032089.6	551681704	0.046787577	-0.42404	down
Q8DTB5	DUF1307 domain-containing protein	SMU_1442c	17348645732	16365663741	17242864012	20512908349	21358746537	21073555774	0.000555874	0.304811	up
Q8DTB8	Uncharacterized protein	SMU_1436c	4004334050	4212065131	4549142181	4888635684	6878624960	6234629495	0.045294739	0.495894	up
Q8DTB9	Uncharacterized protein	SMU_1435c	0	0	0	50904750.92	48160809.5	58772987.13	7.82E-05	#DIV/0!	up
Q8DTF6	DUF6287 domain-containing protein	SMU_1391c	723689730.5	537926046.3	592631888.9	1017718489	1009875923	794064027.6	0.024519158	0.605709	up
Q8DTG3	3-isopropylmalate dehydrogenase (EC 1.1.1.85) (3-IPM-DH) (Beta-IPM dehydrogenase) (IMDH)	leuB SMU_1383	2433404510	2405847719	2386642382	4096240127	4686842871	3230254512	0.019589837	0.733389	up
Q8DTL1	Cell division protein FtsX	ftsX SMU_1324	6964588454	7196705481	6995574231	9454447218	9039964302	9187605561	0.00010433	0.387823	up
Q8DTN7	Uncharacterized GST-like protein SMU_1296 (EC 2.-.-.-)	SMU_1296	17591112517	15788108050	14539968167	8615282785	7752848766	7198900739	0.001145323	-1.023833	down
Q8DTN9	Flavodoxin	flaW SMU_1294	18068192913	16482697267	18914777228	28662781364	29400227013	24358360095	0.005020291	0.624406	up
Q8DTP4	"Permease, chloride channel"	SMU_1289c	275548285.9	372775566.3	442690756.2	204554381.2	165348155.7	121447171.7	0.020909124	-1.150848	down
Q8DTQ6	ATP phosphoribosyltransferase (ATP-PRT) (ATP-PRTase) (EC 2.4.2.17)	hisG SMU_1271	2189170760	2157603436	2383529290	1220846023	1032085726	1117975667	0.000232271	-0.997535	down
Q8DTQ9	Imidazoleglycerol-phosphate dehydratase (IGPD) (EC 4.2.1.19)	hisB SMU_1268	2284096016	3095203730	3145962004	4732574285	4032132335	3776146453	0.028576592	0.556819	up
Q8DTS0	UDP-N-acetylglucosamine kinase (EC 2.7.1.176) (UDP-N-acetylglucosamine kinase)	SMU_1257c	699119108.5	541284813.3	559056282.3	1010584254	855852852.5	787762244.7	0.02615894	0.560713	up
Q8DTS4	N-acetyltransferase domain-containing protein	SMU_1253c	205596127.5	212449151.2	184716195.1	355532636.7	371181336.3	372474753.7	7.69E-05	0.86678	up
Q8DTT5	Uracil-DNA glycosylase-like domain-containing protein	SMU_1238c	4049489808	4271057640	3938884701	5214333344	5365773580	4962260148	0.002018368	0.342314	up
Q8DTT7	Amidohydrolase-related domain-containing protein	SMU_1236c	48691649.73	71065991.81	54754700.02	85469130.3	98106061.81	130121969.7	0.03555111	0.846043	up
Q8DTU7	Histidine protein kinase	SMU_1226c	253902971.7	277816656.9	271818661.8	436991732.2	382343677.1	452802792.2	0.002269248	0.662817	up
Q8DTW1	Uncharacterized protein	SMU_1209c	3469140158	3330983467	3616496616	4725440050	4032993923	4225739275	0.018273859	0.317867	up
Q8DU17	Global transcriptional regulator Spx	spx SMU_1142c	4471401647	4754605914	4662953141	6340353490	6298681047	6593535722	0.000137754	0.469613	up
Q8DU21	Phosphate transport system permease protein	pstC1 SMU_1137	1495440893	1701077537	1466449182	1336083742	1207370854	1213585529	0.023665919	-0.311652	down
Q8DU22	Phosphate transport system permease protein PstA	pstC SMU_1136	2073041932	2177299322	2091814312	1616201565	1516872121	1208071469	0.006288728	-0.546898	down
Q8DU32	Methyltransferase small domain-containing protein	SMU_1125c	3089733630	3395114033	3173064212	3930963675	4286396290	3719922734	0.01579355	0.305691	up
Q8DU40	DUF4391 domain-containing protein	SMU_1116c	2062341980	2008885224	2152153349	3123308782	3223389156	2956126958	0.000315123	0.57997	up
Q8DU47	Phosphoglycerate mutase	SMU_1106c	1182099202	1371195234	1241482546	946128419.3	857039928.1	913384347.6	0.00429945	-0.482238	down
Q8DU53	Transcriptional regulator protein	SMU_1097c	421695877	463614515	579758340.3	677445189.3	653207544.5	790755591.6	0.026163071	0.534054	up
Q8DU55	"Choline ABC transporter, osmoprotectant binding protein"	opuBc SMU_1095	6882817266	6437700250	6479533547	5662204785	4339240304	5518097090	0.032125186	-0.351418	down
Q8DU82	Transcriptional regulator (GntR family)	SMU_1065c	1545701215	1521626131	1607270788	2018294996	1763190326	2027401707	0.013822896	0.313419	up
Q8DU84	Quaternary amine transport ATP-binding protein (EC 7.6.2.9)	opuAa SMU_1063	41773002347	40614439348	37619878593	45054677935	49475208630	53418441002	0.026499192	0.301971	up
Q8DU90	Glutamine amidotransferase (EC 6.3.5.4)	SMU_1054	5499676779	5116553500	5606769211	3810969800	4083923299	3882292109	0.000948915	-0.462046	down
Q8DU91	Redox-sensing transcriptional repressor Rex	rex SMU_1053	8275872388	7887488730	7809006707	9386473809	10009728555	9437609103	0.002769335	0.266389	up
Q8DUE7	Beta-glucosidase (EC 3.2.1.86)	bglA SMU_985	1960054373	2178536262	2484063831	1855495709	1346852248	1133631659	0.043986167	-0.611052	down
Q8DUF6	"Spermidine/putrescine ABC transporter, permease protein"	potB SMU_974	183567971	191963526.7	196994593.9	286954799.4	325938435.4	253577834.7	0.009986601	0.59781	up
Q8DUG7	Dehydrogenase	SMU_962	12935161252	14013575324	12966025769	3138865379	4391318463	5832693906	0.000491972	-1.578692	down
Q8DUG8	Carboxymuconolactone decarboxylase-like domain-containing protein	SMU_961	18839767379	17035514164	15486714205	5882474302	7274763606	10758324941	0.006314293	-1.102752	down
Q8DUH2	Large ribosomal subunit protein uL10 (50S ribosomal protein L10)	rplJ SMU_957	1.66E+11	1.56E+11	1.55E+11	1.40E+11	1.25E+11	1.20E+11	0.011432561	-0.308586	down
Q8DUH7	Methyltransferase	SMU_952	380535422.3	565233868.9	773667311.2	104090475.4	71782658.4	67302056.38	0.012535847	-2.821868	down
Q8DUI2	Dihydrofolate reductase (EC 1.5.1.3)	dfrA SMU_947	7587541579	8211186335	9352092875	12271875659	11899476467	11663221575	0.002856351	0.510747	up
Q8DUJ1	diphosphomevalonate decarboxylase (EC 4.1.1.33)	SMU_937	2499469347	2544099518	2337748534	3033338147	2914175085	2943917253	0.002224336	0.268537	up
Q8DUJ2	"Amino acid ABC transporter, ATP-binding protein"	SMU_936	10269989908	10181916726	7557578794	2491136261	2650816600	3573701679	0.002500243	-1.684235	down
Q8DUJ3	"Amino acid ABC transporter, permease protein"	SMU_935	566832371.7	576299721.8	509887750.2	137324121.7	138772977.4	154758002.1	4.55E-05	-1.939829	down
Q8DUJ5	"Amino acid ABC transporter, periplasmic amino acid-binding protein"	SMU_933	16912794507	15060216610	14105966598	5814699066	5761816493	6288883907	0.000363806	-1.366941	down
Q8DUJ6	Uroporphyrinogen decarboxylase (URO-D) domain-containing protein	SMU_932	14263329513	11886039038	11045065239	3799574841	2723668584	4876004495	0.00169174	-1.706148	down
Q8DUK3	Thiol peroxidase (Tpx) (EC 1.11.1.24) (Peroxiredoxin tpx) (Prx) (Thioredoxin peroxidase) (Thioredoxin-dependent peroxiredoxin)	tpx SMU_924	59432830148	58291259173	56280114817	65906462463	72682538357	85044529120	0.043520505	0.362014	up
Q8DUK7	7-cyano-7-deazaguanine synthase (EC 6.3.4.20) (7-cyano-7-carbaguanine synthase) (PreQ(0) synthase) (Queuosine biosynthesis protein QueC)	queC SMU_919c	3238747630	3374561804	3386768782	2062883967	2342655580	3054690780	0.047283347	-0.422719	down
Q8DUN2	Hcy-binding domain-containing protein	SMU_874	174320857.2	509552552.5	468804099.6	20597131.96	115146341.9	83108700.2	0.046369411	-2.39696	down
Q8DUS4	RgpAc glycosyltransferase	rgpA SMU_825	4246211847	4574012717	5076902739	6355216480	5941696753	5740431867	0.010242992	0.3762	up
Q8DUS5	dTDP-4-dehydrorhamnose reductase (EC 1.1.1.133)	SMU_824	15987101476	17617827316	17283151078	21890212117	21852723194	19039261492	0.020555638	0.303028	up
Q8DUT2	MutT-like protein	mutT SMU_814	893573543.7	829539338.3	830270638.1	1333705663	1361116303	1139145719	0.00427113	0.586428	up
Q8DUU6	DUF4649 domain-containing protein	SMU_797	105497592.8	164551040	141023041.4	39640586	0	0	0.004634933	-3.37434	down
Q8DUV3	Protease	SMU_789	730845936.4	833469000.6	765023904.4	989379721.1	908773452.5	950968574.5	0.010443093	0.290597	up
Q8DUX1	Divalent metal cation transporter MntH	mntH SMU_770c	1261808930	1318006826	1331304390	1665447607	1464315302	1899889070	0.043208638	0.362877	up
Q8DUX3	YolD-like protein	SMU_768c	244812921.4	292697993	263550657.2	155754229.7	0	124007271	0.024692488	-1.517716	down
Q8DUY4	Putative two-component membrane permease complex subunit SMU_746c	SMU_746c	711193365.4	757492358.2	800256774.4	430580829	334420282.7	409891589.5	0.000723102	-0.949491	down
Q8DUZ1	Serine aminopeptidase S33 domain-containing protein	SMU_737	455228935.2	465764887.1	406578895.7	300301764.7	325239592.5	275624228.2	0.003585955	-0.558927	down
Q8DV11	Transcobalamin-like C-terminal domain-containing protein	SMU_711	2959174592	2842392285	3543796775	4595141168	4514429700	5118524670	0.004828495	0.60642	up
Q8DV21	Large ribosomal subunit protein bL35 (50S ribosomal protein L35)	rpmI SMU_698	0	0	0	117784243.8	125590693.3	42663070.02	0.022628051	#DIV/0!	up
Q8DV23	Cytidylate kinase (CK) (EC 2.7.4.25) (Cytidine monophosphate kinase) (CMP kinase)	cmk SMU_696	6728993197	6619244939	6259236548	7468157194	8408229425	8596813417	0.012600388	0.319799	up
Q8DV57	"ABC transporter, substrate-binding protein"	SMU_651c	456730855	499790243.8	281981989.7	78274452.13	140065358.2	186197990.7	0.019459951	-1.614251	down
Q8DV61	Oligopeptidase (EC 3.4.24.15)	pepB SMU_645	5262510887	5197430327	4429654408	8016700622	8581312719	10534808580	0.007239509	0.865735	up
Q8DV93	DUF4071 domain-containing protein	SMU_606	6137943596	6878431381	6358489228	1219756071	1315260717	1362071288	2.09E-05	-2.313718	down
Q8DV98	Folate transporter FolT (Folate ECF transporter S component FolT)	folT SMU_600c	1431241186	1350928452	1302187829	1026041764	1026820471	935056572.8	0.001648957	-0.450968	down
Q8DVA8	SGNH hydrolase-type esterase domain-containing protein	SMU_587	1212235762	1099639395	1084362991	686481887.4	713652672.7	656842705.6	0.000509654	-0.723412	down
Q8DVA9	DegV domain-containing protein	SMU_586	10672465139	11040162581	10358353896	13760156422	13341199038	12645905841	0.002534416	0.309587	up
Q8DVB3	Geranyltranstransferase	SMU_582	776384536.3	740099083	891488665.3	533224640.1	242354904.4	226037074.3	0.012926594	-1.265488	down
Q8DVC4	Ferrous ion transport protein A	feoA SMU_569	5285481425	5272693350	5167640197	3838614962	3717365814	4006456924	0.00011137	-0.443689	down
Q8DVD1	Hydrolase (MutT family)	SMU_561c	721971848.4	753772024.2	720891255.5	1179427824	1186214102	1182568941	2.09E-06	0.691796	up
Q8DVD2	Cytosolic protein	SMU_560c	10831491937	11070610327	11520269488	13986073874	13609248387	14652629823	0.001297778	0.338067	up
Q8DVD5	RNA-binding S4 domain-containing protein	ylmH SMU_556	1381373523	1458637356	1239376632	1210045584	1079185826	964999887.9	0.045108155	-0.326036	down
Q8DVE7	Rhodanese domain-containing protein	SMU_543	6814789136	6617246806	6690582833	8862206597	9176956666	8256615608	0.001732863	0.386013	up
Q8DVF2	Tryptophan synthase alpha chain (EC 4.2.1.20)	trpA SMU_538	1729465515	2048562444	1947238684	4160547332	3987712729	4408097117	0.000122078	1.133003	up
Q8DVF5	Indole-3-glycerol phosphate synthase (IGPS) (EC 4.1.1.48)	trpC SMU_535	1158736005	1117432296	1006261021	1416442976	1210242812	1372213220	0.036828703	0.284839	up
Q8DVG2	ABM domain-containing protein	SMU_528c	1964962607	1669202552	1973333715	2598645224	2257837108	2616913802	0.015533145	0.414407	up
Q8DVG3	Uncharacterized protein	SMU_527	714118673.2	995926758	746244638.2	1143657560	1121403599	1237020284	0.022024494	0.511732	up
Q8DVI3	Methyltransferase (EC 2.1.1.-)	SMU_505	1176503814	1352736287	1112747060	934901907.3	783144466.5	829373704.7	0.012551018	-0.515689	down
Q8DVI4	Site-specific DNA-methyltransferase (adenine-specific) (EC 2.1.1.72)	dam SMU_504	3237176995	3180933166	3155392840	3765885396	4056543973	3710568525	0.004031565	0.268649	up
Q8DVK8	S-ribosylhomocysteine lyase (EC 4.4.1.21) (AI-2 synthesis protein) (Autoinducer-2 production protein LuxS)	luxS SMU_474	23587993453	23795865378	23504755844	17471940533	17588823904	16861207788	1.27E-05	-0.449209	down
Q8DVL3	Holliday junction resolvase RecU (EC 3.1.21.10) (Recombination protein U homolog)	recU SMU_469	236724150.9	187244126	273503393.6	392997280.9	361857048.2	334762521.8	0.012263612	0.643614	up
Q8DVN1	PepSY domain-containing protein	SMU_448	507688145.7	468162647.1	500136449.1	944493490.4	899363005.7	813845717.9	0.000606881	0.848499	up
Q8DVP3	"ABC transporter, ATP-binding protein"	SMU_431	1032594378	1062721502	1109359284	1385726129	1241930074	1254054791	0.011600066	0.276515	up
Q8DVQ1	YlxR domain-containing protein	SMU_419	9242205600	9196836978	9458304229	6086989048	4741888719	3887510772	0.002430755	-0.922704	down
Q8DVQ3	Ribosome maturation factor RimP	rimP SMU_417	5316305137	4135660317	4008471451	6152485292	6447065508	6553263391	0.01188172	0.508831	up
Q8DVR8	N-acetyltransferase domain-containing protein	SMU_401c	2961039721	2998627284	3284219888	2110346450	2534598061	2729755101	0.04091402	-0.325915	down
Q8DVT6	HTH cro/C1-type domain-containing protein	SMU_381c	1526559100	1397551564	1301913145	1630668209	1938283991	1657762756	0.047410738	0.306604	up
Q8DVU2	Methyltransferase type 11 domain-containing protein	SMU_373	92219836.74	93235757.23	43914732.57	182676059.5	199285117.9	269243673.1	0.010670384	1.505433	up
Q8DVW1	Small ribosomal subunit biogenesis GTPase RsgA (EC 3.6.1.-)	rsgA SMU_351	1106414225	1101161782	1025397377	638642876	685009685.1	922984719.9	0.023204085	-0.525094	down
Q8DVW9	Deoxyribonuclease	SMU_341	5211170754	4992764381	6515150975	9211784129	9661264401	9087958620	0.001775833	0.74192	up
Q8DVY3	dUTP diphosphatase (EC 3.6.1.23)	SMU_325	1731036150	1674340610	1813009507	2084583933	2228351679	2045420868	0.005206736	0.28505	up
Q8DVZ1	DUF218 domain-containing protein	SMU_302	730374745.9	670878034.3	799130567.8	1016925796	1007099698	1173903990	0.0071065	0.539383	up
Q8DW03	Transcriptional regulator	SMU_289	884493309.8	1101827826	846559431.2	1177347005	1327131474	1242238948	0.028229504	0.403357	up
Q8DW21	Nitroreductase domain-containing protein	SMU_260	8292364056	7595951557	7875755049	9501414267	9753167035	10237443201	0.002971179	0.311543	up
Q8DW22	"Oligopeptide ABC transporter, ATP-binding protein OppD"	oppD SMU_258	11669818393	12093464311	12901932710	16984434451	15657911270	15014982338	0.005835933	0.378286	up
Q8DW28	SUF system FeS cluster assembly SufBD N-terminal domain-containing protein	SMU_251	34785639686	36214739980	34885851833	43545588987	41694118950	45311788133	0.00196929	0.302104	up
Q8DW38	"ABC transporter, ATP-binding protein"	SMU_238c	1170515768	805923305	935850218.1	1528509923	1374135842	1469792389	0.013655494	0.586284	up
Q8DW56	IrrE N-terminal-like domain-containing protein	SMU_219	60879777.68	57385438.71	59894963.33	0	0	0	5.64E-07	#NUM!	down
Q8DW57	Transcriptional regulator	SMU_218	2067741038	2392431681	2309089781	2829318834	2835866383	2699821632	0.007635825	0.305368	up
Q8DW66	DUF961 domain-containing protein	SMU_209c	32123413.28	73354330.26	49073308.18	166703299.2	180684407.7	106598595.8	0.017747496	1.554565	up
Q8DW70	Bacteriocin immunity protein	SMU_205c	168146298.2	74948079.49	107108657.2	265710632	296271116.4	379081779.2	0.010612215	1.426101	up
Q8DWC5	Cupin type-1 domain-containing protein	SMU_139	7778766396	5516751068	6013393887	3228340580	2553648711	3762755165	0.013425377	-1.016488	down
Q8DWC6	Malate permease	SMU_138	1280852880	1211820311	1017614649	722579136.5	691615186.9	521462685.9	0.00643659	-0.858766	down
Q8DWC7	Malolactic enzyme	mleS SMU_137	69352372112	68186776784	69709441839	41388473661	40770306015	40303840060	9.02E-07	-0.759021	down
Q8DWD1	MDR permease transmembrane efflux protein	SMU_133c	127388318.7	137205157.6	134009429.5	177295657	180923737.5	165362721.1	0.001649427	0.393464	up
Q8DWF5	Alpha-glucosidase glycosyl hydrolase	SMU_104	1565039659	1646081295	1457476154	2140468777	2396839841	1834508072	0.029628822	0.448716	up
Q8DWG6	Nitrite transporter	SMU_89c	956173166.7	638670027.5	618076833.2	203513971.9	375747748.4	188443000.8	0.018163561	-1.527328	down
Q8DWI5	Carbohydrate-binding domain-containing protein	SMU_63c	619399563.4	577936288.2	693953858.5	981185259.1	807134883.2	908825401.6	0.011548516	0.512063	up
Q8DWK1	Histidine kinase/HSP90-like ATPase domain-containing protein	SMU_44	0	0	0	133449835.6	81087800.09	67964728.24	0.009255973	#DIV/0!	up
Q8DWL0	Phosphoribosylglycinamide formyltransferase (EC 2.1.2.2) (5'-phosphoribosylglycinamide transformylase) (GAR transformylase) (GART)	purN SMU_35	0	0	0	313410922.2	229507682.1	117488864.4	0.017857413	#DIV/0!	up
Q8DWL8	Acyl carrier protein (ACP)	acpP SMU_27	78227441.77	94369935.79	85971682.05	207209902.1	175936105	198742477.2	0.00049639	1.170193	up
Q8DWM3	Secreted antigen GbpB/SagA putative peptidoglycan hydrolase	gbpB sagA SMU_22	4039771504	3843742547	3690295195	5007341433	5706674913	4648746450	0.018053259	0.408574	up
Q8DWN1	Recombinase	SMU_11	370954548.5	2070161314	1912079063	11499000164	11661104010	14627028830	0.00063918	3.117749	up
Q93DA2	Methionine import ATP-binding protein MetN (EC 7.4.2.11)	metN atmD SMU_1939c	7550337161	8034113659	7475539679	8775307647	9918783240	10061190211	0.012795646	0.318435	up

## Sheet: Table S4
List of DEPs between MgCl2-treated wild-type (UA159) and untreated DhlyX cultures
#ID	Protein names	Gene Names	UA159-Mg-1	UA159-Mg-2	UA159-Mg-3	DhlyX-1	DhlyX-2	DhlyX-3	log2Fc (UA159/DhlyX)	p-value
O68574	Putative hemolysin	hlyX	6223943658	5810603795	10167666269	0	0	0	#NUM!	0.0167243
Q8DW56	IrrE N-terminal-like domain-containing protein	SMU_219	5.3547e+07	5.83342e+07	5.91188e+07	0	0	0	#NUM!	0.000465967
Q8DSA4	Bacteriocin transport accessory protein	SMU_1904c	0	0	0	2.51284e+08	2.47706e+08	2.40433e+08	#DIV/0!	8.38592e-05
Q8DTB9	Uncharacterized protein	SMU_1435c	0	0	0	5.09048e+07	4.81608e+07	5.8773e+07	#DIV/0!	0.00181697
Q8DWN1	Recombinase	SMU_11	2225624837	4.823e+08	4.65421e+08	11499000164	11661104010	14627028830	3.57382	0.00743098
Q8DT26	"Maltose/maltodextrin ABC transporter, MalG permease"	malG SMU_1570	1535674245	1696987822	1419982777	9734664128	9437634658	8092670788	2.55093	0.00178972
Q8DWN7	DUF951 domain-containing protein	SMU_05	1.69558e+08	6.89611e+07	6.67445e+07	5.52646e+08	5.43729e+08	2.4315e+08	2.13359	0.0298499
P13470	Glucosyltransferase-SI (GTF-SI) (EC 2.4.1.5) (Dextransucrase) (Sucrose 6-glucosyltransferase)	gtfC SMU_1005	24934890214	23018145288	29044403493	98614949787	92917392265	82513969437	1.83154	0.00440118
Q8DS50	ABC transporter ComYB probably part of the DNA transport machinery	comYB SMU_1985	0	3.91669e+07	3.4537e+07	9.24983e+07	9.18873e+07	6.58999e+07	1.76376	0.0407311
Q8DTB5	DUF1307 domain-containing protein	SMU_1442c	6482244342	7243233945	6432197344	20512908349	21358746537	21073555774	1.64277	8.96458e-05
Q8DWA4	Transcription regulator PadR N-terminal domain-containing protein	SMU_163c	4.60452e+08	3.09941e+08	3.00129e+08	1200236010	9.20951e+08	1157755671	1.61492	0.00461483
P11701	Levansucrase (EC 2.4.1.10) (Beta-D-fructofuranosyl transferase) (Fructosyltransferase) (FTF) (Sucrose 6-fructosyl transferase)	ftf sacB SMU_2028	1320624710	1065004876	9.92351e+08	2954564299	3155132304	2581663204	1.36342	0.00403219
Q8DSW0	Uncharacterized protein	SMU_1648c	4.86894e+07	6.85677e+07	4.11355e+07	1.65851e+08	1.15941e+08	1.18592e+08	1.33788	0.0287098
Q8DVM1	"ABC transporter, amino acid binding protein"	SMU_459	4640451909	4774787257	4355711035	10865836777	9146513918	12280599365	1.22959	0.0132619
Q8DVG2	ABM domain-containing protein	SMU_528c	1505002116	270518628	1425679708	2598645224	2257837108	2616913802	1.22315	0.0186525
Q8DVF4	N-(5'-phosphoribosyl)anthranilate isomerase (PRAI) (EC 5.3.1.24)	trpF SMU_536	2.32178e+08	1.34442e+08	0	2.8861e+08	3.22894e+08	2.12134e+08	1.16773	0.043983
Q8DVF2	Tryptophan synthase alpha chain (EC 4.2.1.20)	trpA SMU_538	1967927257	1570073971	2068799972	4160547332	3987712729	4408097117	1.16317	0.000404741
Q8DSX4	Foldase	SMU_1633c	7.23509e+08	4.67254e+08	6.42469e+08	1438836548	1309421071	1272763209	1.13317	0.00352502
Q8DVV9	thiamine diphosphokinase (EC 2.7.6.2)	SMU_353	2.438e+08	1.20725e+08	1.2649e+08	4.61664e+08	3.35062e+08	2.68741e+08	1.11765	0.00807731
O68575	Pyruvate formate-lyase-activating enzyme (PFL-activating enzyme) (EC 1.97.1.4) (Formate-C-acetyltransferase-activating enzyme)	act pflA pflC SMU_1692	5418369478	4882765635	5887371755	10718197740	13140162026	10364463512	1.07999	0.017289
Q8DRV2	"Glucan-binding protein A, GbpA"	gbpA SMU_2112	3400556933	3810833147	3762416315	7359756451	7693016322	7237597625	1.02236	0.000790409
Q8DSK7	Aldose 1-epimerase	SMU_1774c	4.22905e+08	5.69459e+08	4.71697e+08	7.37363e+08	1209189761	9.49019e+08	0.983873	0.0183048
Q8DU46	SGNH hydrolase-type esterase domain-containing protein	SMU_1107c	8.95178e+08	5.85014e+08	8.99039e+08	1410596866	1363222405	1576725767	0.870701	0.00665155
Q8DSM9	Phosphatase	SMU_1747c	3.30777e+08	274084039	219033451	4.48397e+08	5.43202e+08	5.00962e+08	0.857259	0.0258652
Q8DV61	Oligopeptidase (EC 3.4.24.15)	pepB SMU_645	5573625593	4824296590	4816891202	8016700622	8581312719	10534808580	0.834562	0.026429
Q8DTV8	Uracil-DNA glycosylase (UDG) (EC 3.2.2.27)	ung SMU_1215	1961810062	1516592807	1464201816	3727935228	2435994193	2609331969	0.827842	0.018565
Q8DTS4	N-acetyltransferase domain-containing protein	SMU_1253c	2.40561e+08	2.24445e+08	1.71215e+08	3.55533e+08	3.71181e+08	3.72475e+08	0.788838	0.0128182
P08987	Glucosyltransferase-I (GTF-I) (EC 2.4.1.5) (Dextransucrase) (Sucrose 6-glucosyltransferase)	gtfB SMU_1004	180406000000	182132000000	184074000000	308566000000	322301000000	306473000000	0.778055	0.000805646
Q99040	"Glucan 1,6-alpha-glucosidase (EC 3.2.1.70) (Dextran glucosidase) (Exo-1,6-alpha-glucosidase) (Glucodextranase)"	dexB SMU_883	1454169092	1174738249	1546129117	2756589268	1623517469	2768156590	0.775804	0.0339096
Q8CVC3	Carbonic anhydrase (EC 4.2.1.1)	cah SMU_1595	2571634025	2581874788	2832731355	4479308931	5120987085	3798891951	0.746557	0.0292864
Q8DSN3	Acyl carrier protein (ACP)	acp acpP SMU_1743	22990311685	25707906085	24990539399	41115985505	48563840843	33408311086	0.740175	0.0303068
P09738	Superoxide dismutase [Mn/Fe] (EC 1.15.1.1)	sodA sod SMU_629	72300928860	60618451878	71782240845	117477000000	98776185184	125021000000	0.737409	0.00451796
Q03174	Fructan beta-fructosidase (EC 3.2.1.80) (Exo-beta-D-fructosidase) (Fructanase)	fruA SMU_78	5763689405	5228407287	5745129323	10720179472	9622971637	7372396699	0.727635	0.0353854
Q8DTN9	Flavodoxin	flaW SMU_1294	17133313528	16668758020	16296841115	28662781364	29400227013	24358360095	0.718239	0.00823429
P49331	Glucosyltransferase-S (GTF-S) (EC 2.4.1.5) (Dextransucrase) (Sucrose 6-glucosyltransferase)	gtfD SMU_910	12694470558	11593127669	10649644757	18917614056	19988822898	18312587155	0.711729	0.00365059
Q8DSY5	UPF0346 protein SMU_1621c	SMU_1621c	1.83929e+08	244775622	3.18621e+08	3.55503e+08	4.43258e+08	4.22603e+08	0.708683	0.0151099
Q8DVD1	Hydrolase (MutT family)	SMU_561c	815292765	7.21155e+08	682655160	1179427824	1186214102	1182568941	0.677115	0.00416971
Q8DU45	Uncharacterized protein	SMU_1108c	3.72322e+08	4.49639e+08	5.14315e+08	7.15058e+08	6.55486e+08	7.3847e+08	0.658351	0.013321
Q8DVH8	Lipoprotein	SMU_510c	1111003107	1002471632	1037836231	1874718510	1796313567	1301416628	0.658004	0.0358565
Q8DUW5	Methyltransferase	SMU_776	1723239484	1168826687	1394120516	2902048400	1581874088	2267755645	0.655551	0.0330747
Q8DS87	"ABC transporter, permease protein"	psaB SMU_1928	4750475249	4907612670	4441165008	6515538602	7679709587	7789692883	0.640897	0.0148085
Q8DVW9	Deoxyribonuclease	SMU_341	6258492883	5702071207	6046614553	9211784129	9661264401	9087958620	0.634844	0.00463318
P95781	"8-oxo-dGTP diphosphatase (8-oxo-dGTPase) (EC 3.6.1.55) (7,8-dihydro-8-oxoguanine-triphosphatase) (Mutator protein MutT) (dGTP pyrophosphohydrolase)"	mutX SMU_1455	517867885	6.52415e+08	5.18439e+08	884258745	9.01373e+08	8.29846e+08	0.631143	0.00592229
Q8DSR0	Pseudouridine synthase (EC 5.4.99.-)	rluB SMU_1711	5928681336	5490271018	5204825107	8257976498	8614531692	8530841628	0.611771	0.00531778
Q8DVK6	Guanylate kinase (EC 2.7.4.8) (GMP kinase)	gmk SMU_478	5214865070	4873990660	5148760068	8733691275	7240204386	7156757566	0.602169	0.0143623
Q8DW02	Metallo-beta-lactamase domain-containing protein	SMU_290	1412813413	8.44808e+08	1118045409	1745410494	1697326772	1641417507	0.590835	0.0321568
Q8DUW4	3-dehydroquinate dehydratase (3-dehydroquinase) (EC 4.2.1.10) (Type I DHQase) (Type I dehydroquinase) (DHQ1)	aroD SMU_777	8902671663	9322718314	8366441220	13926621913	13002308075	12525778105	0.569214	0.00415577
Q8DU07	DUF1858 domain-containing protein	SMU_1152c	1014764994	6.24797e+08	7.28864e+08	1551398928	7.57517e+08	1200981963	0.567501	0.046729
I6L925	Ascorbate-specific PTS system EIIA component (Ascorbate-specific phosphotransferase enzyme IIA component)	ptxA SMU_272	1006407700	1243922001	1274756238	1816851935	1867921036	1482199024	0.551661	0.0458564
Q8DU17	Global transcriptional regulator Spx	spx SMU_1142c	4140909759	4779682769	4305704637	6340353490	6298681047	6593535722	0.540142	0.00720048
Q8DVM2	DEAD-box ATP-dependent RNA helicase CshB (EC 3.6.4.13)	cshB SMU_458	9842651802	9028433359	10892894688	15633884066	13731785232	13895431226	0.539503	0.0155133
Q8DVJ1	Xaa-Pro dipeptidase	SMU_497c	8.56157e+08	1050964916	985388290	1305961415	1429277423	1438185009	0.528909	0.00161759
Q8DSL9	"CRISPR-associated protein, Csd1 family"	SMU_1761c	1793027194	1631221693	1875104302	2822085512	2356919635	2448931902	0.525477	0.0142298
Q8DTV5	Amidase (EC 3.5.2.12)	nylA SMU_1218	2.3739e+08	2.48895e+08	2.3664e+08	3.96644e+08	3.0324e+08	3.40168e+08	0.524738	0.0366324
Q8DU99	Pseudouridine synthase (EC 5.4.99.-)	SMU_1044c	2749980394	1677498140	2526363040	3606157794	3031159480	3356880962	0.523281	0.0135422
Q8DVF5	Indole-3-glycerol phosphate synthase (IGPS) (EC 4.1.1.48)	trpC SMU_535	1002789078	9.86215e+08	8.20268e+08	1416442976	1210242812	1372213220	0.509407	0.0264657
Q8DSS2	Radical SAM core domain-containing protein	SMU_1699c	9.16114e+08	9.69958e+08	9.96059e+08	1241158777	1375859017	1474321795	0.505437	0.00592012
Q8DUK3	Thiol peroxidase (Tpx) (EC 1.11.1.24) (Peroxiredoxin tpx) (Prx) (Thioredoxin peroxidase) (Thioredoxin-dependent peroxiredoxin)	tpx SMU_924	52118495520	54331874959	51454142507	65906462463	72682538357	85044529120	0.502084	0.0336142
I6L913	MIP18 family-like domain-containing protein	SMU_823	4875145392	5418500959	4710277199	7887491693	6834971209	6414624168	0.494437	0.0265695
I6L917	Copper chaperone	copZ SMU_427	1.95767e+08	2.39677e+08	1.99185e+08	2.87252e+08	3.66471e+08	2.33983e+08	0.48417	0.0439016
Q8DUA4	Lipopolysaccharide glycosyltransferase	SMU_1039c	2347365619	2928163017	2679004632	3009161017	3976703559	4139286691	0.483976	0.0222177
Q8DT80	Histidinol-phosphatase (HolPase) (EC 3.1.3.15)	SMU_1486c	2976661214	3049257674	2213664801	4306700070	4072914129	3082162615	0.476187	0.00778366
Q8DWI3	protein-tyrosine-phosphatase (EC 3.1.3.48)	SMU_65	7.02926e+08	7.02275e+08	7.57393e+08	9.91956e+08	1004706400	1009959170	0.47538	0.0013964
Q8DV28	Lysozyme (EC 3.2.1.17)	SMU_689	76214210065	66367446110	70581363862	105646000000	99637772378	88889601324	0.464709	0.0132563
Q8DSD2	Thioredoxin	trxA SMU_1869	19943776604	24536677826	18550294009	30526600348	31481438746	24863487378	0.462828	0.0134522
Q8DVT0	tRNA N6-adenosine threonylcarbamoyltransferase (EC 2.3.1.234) (N6-L-threonylcarbamoyladenine synthase) (t(6)A synthase) (t(6)A37 threonylcarbamoyladenosine biosynthesis protein TsaD) (tRNA threonylcarbamoyladenosine biosynthesis protein TsaD)	tsaD gcp SMU_387	3067385237	2558782748	2628546097	4230106127	3049827203	4088773963	0.461778	0.0342575
Q8DWD8	NADPH-dependent FMN reductase-like domain-containing protein	SMU_125	12310207366	12619337918	6924122855	15500117153	15062458787	13075214799	0.454119	0.0369915
Q8DUI2	Dihydrofolate reductase (EC 1.5.1.3)	dfrA SMU_947	9161144662	8623491349	8575599990	12271875659	11899476467	11663221575	0.442989	0.00017627
Q8DS84	VTC domain-containing protein	SMU_1945	6081525036	4798710610	6468097055	8241429036	6835162673	8506225288	0.442939	0.000193311
Q8DV23	Cytidylate kinase (CK) (EC 2.7.4.25) (Cytidine monophosphate kinase) (CMP kinase)	cmk SMU_696	6650596422	5368991625	6080615287	7468157194	8408229425	8596813417	0.435197	0.0434323
Q8DUW9	Glucan-binding protein D with lipase activity BglB-like protein	gbpD SMU_772	3.37264e+08	4.10133e+08	2.48567e+08	4.22139e+08	5.72276e+08	3.45249e+08	0.427705	0.020646
Q8DTY8	Cyclase	SMU_1172c	3156903052	2843830887	2778113155	3790855220	3544856911	4312782651	0.40804	0.0403856
Q8DU62	Probable tautomerase SMU_1087 (EC 5.3.2.-)	SMU_1087	2383982628	1946381852	2327965141	3270947819	2510090692	3026037361	0.403503	0.00835342
Q59934	Formate acetyltransferase (EC 2.3.1.54) (Pyruvate formate-lyase)	pfl SMU_402	90965264118	89065997567	86249733964	124324000000	119349000000	107101000000	0.397592	0.00869259
I6L8Y0	Alkyl hydroperoxide reductase C (EC 1.11.1.26) (Peroxiredoxin) (Thioredoxin peroxidase)	ahpC SMU_764	24360218580	24451699119	23628701494	30027203874	29509361391	35801019269	0.396246	0.0393179
Q8DWL9	Phosphate acyltransferase (EC 2.3.1.274) (Acyl-ACP phosphotransacylase) (Acyl-[acyl-carrier-protein]--phosphate acyltransferase) (Phosphate-acyl-ACP acyltransferase)	plsX SMU_26	10034783398	10385875827	13017036280	15160250108	13793053655	14951964510	0.392919	0.0316316
I6L8Z0	Teichoic acid D-alanyltransferase (EC 2.3.1.-)	dltB SMU_1690	2120857115	2289437195	1827177736	2803358144	2748941808	2623314050	0.390366	0.0113148
Q8DS33	Adenylate kinase (AK) (EC 2.7.4.3) (ATP-AMP transphosphorylase) (ATP:AMP phosphotransferase) (Adenylate monophosphate kinase)	adk SMU_2005	45652362662	50014587195	41897766028	63619543688	61589124576	54995856026	0.389525	0.00895195
Q8DSS8	VOC domain-containing protein	SMU_1681c	3760868293	3928510182	3573242019	4802727600	4982558742	4965017178	0.389202	0.00479391
Q8DTF6	DUF6287 domain-containing protein	SMU_1391c	7.18322e+08	7.89545e+08	648265588	1017718489	1009875923	7.94064e+08	0.388098	0.018857
Q8DSP1	Acetyl-coenzyme A carboxylase carboxyl transferase subunit alpha (ACCase subunit alpha) (Acetyl-CoA carboxylase carboxyltransferase subunit alpha) (EC 2.1.3.15)	accA SMU_1734	13374254545	17551797623	14267648380	20628839673	21360661175	16873023631	0.381228	0.0410699
Q8DVL3	Holliday junction resolvase RecU (EC 3.1.21.10) (Recombination protein U homolog)	recU SMU_469	3.04154e+08	2.63674e+08	268985593	3.92997e+08	3.61857e+08	3.34763e+08	0.380843	0.00640526
Q8DW28	SUF system FeS cluster assembly SufBD N-terminal domain-containing protein	SMU_251	37131369461	27111902106	36350944177	43545588987	41694118950	45311788133	0.376072	0.0268634
Q8DVN1	PepSY domain-containing protein	SMU_448	6.86254e+08	7.47637e+08	6.23308e+08	9.44493e+08	8.99363e+08	8.13846e+08	0.369498	0.0116659
Q8DSE4	Aminopeptidase P	pepP SMU_1850	8512635907	7731769139	7427532657	10438773522	9424806582	10685460577	0.367949	0.0211815
P45596	Phosphocarrier protein HPr (Histidine-containing protein)	ptsH SMU_674	89939987889	108477000000	92914239514	136591000000	126988000000	112290000000	0.36757	0.0463913
Q8DSP7	Transcription elongation factor GreA (Transcript cleavage factor GreA)	greA SMU_1728	33714356414	34463483902	32325112602	43610986144	43635562094	41893070927	0.361694	0.000240578
Q8DUG6	NodB homology domain-containing protein	SMU_963c	5493757436	4993330321	5403042152	7123732165	6830376077	6379865897	0.355761	0.0146422
Q8DV31	Knr4/Smi1-like domain-containing protein	SMU_685	4244298959	4254107943	3979803986	5171032499	5118785251	5464433470	0.33633	0.0155372
Q8DVN2	UPF0291 protein SMU_447	SMU_447	3813682943	3569013306	3605886340	4735645970	4421474015	4686064820	0.333171	0.00248837
Q8DTL5	Esterase	SMU_1319c	1856783867	1669369742	1623263760	2254319282	1756297629	2475222152	0.332884	0.0913884
Q8DVZ4	CoA-binding domain-containing protein	SMU_298	5792293750	6339411506	5161781625	6789116710	7423243799	7324247139	0.316562	0.0318117
I6L922	NADH oxidase/alkyl hydroperoxidase reductase peroxide-forming	SMU_765	15118947289	15904873343	16753499907	18706559594	18770155678	21904603390	0.313683	0.0145476
Q8DUR6	Reductase	SMU_837	1864710373	2122989772	1725085107	2157214412	2482424169	2451492001	0.311821	0.0382116
Q8DV17	Cys-tRNA(Pro)/Cys-tRNA(Cys) deacylase (EC 4.2.-.-)	SMU_702c	8228746396	7208041676	7622584739	10653791448	9736892610	8225992882	0.311503	0.0487685
Q07211	Fructokinase (EC 2.7.1.4)	scrK SMU_1840	24259414110	22333697228	20886035913	28525050987	25426395411	29774939401	0.311241	0.0461022
Q8DUM1	Transposase	SMU_898	9047416542	9439102195	7972991239	11286954835	10271076670	11261482917	0.310768	0.0483137
Q8DTJ4	Polyketide synthase	SMU_1343c	34019354553	33953611662	35760452709	45748284149	42775889538	40020259831	0.309386	0.0313298
Q8DUW1	Chorismate synthase (CS) (EC 4.2.3.5) (5-enolpyruvylshikimate-3-phosphate phospholyase)	aroC SMU_780	15737559333	15736763293	16230829051	18103122188	20769037968	20203122016	0.30841	0.0196896
Q8DUT0	Aminotransferase (EC 2.6.1.-)	SMU_816	1729184363	1907402489	1952691083	2209333965	2103325804	2608150385	0.308279	0.0401033
Q8DV22	Translation initiation factor IF-3	infC SMU_697	43931794065	41962854752	42695336435	49865332463	56048161601	52349107221	0.299542	0.0261668
Q8DU24	Phosphate import ATP-binding protein PstB 1 (EC 7.3.2.1) (ABC phosphate transporter 1) (Phosphate-transporting ATPase 1)	pstB1 SMU_1134c	9089633799	9018827070	11178645536	10937179130	11961702208	13142171242	0.299375	0.0114965
Q8DW22	"Oligopeptide ABC transporter, ATP-binding protein OppD"	oppD SMU_258	13465581672	12422593739	12873256581	16984434451	15657911270	15014982338	0.298076	0.00973151
Q8DS56	DNA methylase adenine-specific domain-containing protein	SMU_1979c	1592796778	1604527295	1821661659	1760372571	2193122336	2204737816	0.295121	0.0444935
Q8DRR7	Cytoskeleton protein RodZ-like C-terminal domain-containing protein	SMU_2152c	6939052289	6355206462	7405649206	9016286264	7966043731	8362761263	0.292082	0.0206542
Q8DTE7	HicB-like antitoxin of toxin-antitoxin system domain-containing protein	SMU_1400c	1.29495e+08	3.40875e+08	5.89605e+07	1.5399e+08	3.83588e+08	1.08204e+08	0.286878	0.0172583
Q8DVJ2	Cysteine synthase (EC 2.5.1.47)	cysK SMU_496	102149000000	95250045829	95382909819	124007000000	110676000000	122452000000	0.286643	0.0118829
Q8DTS0	UDP-N-acetylglucosamine kinase (EC 2.7.1.176) (UDP-N-acetylglucosamine kinase)	SMU_1257c	8.41088e+08	6.37165e+08	7.04412e+08	1010584254	8.55853e+08	7.87762e+08	0.282186	0.0289383
Q8DUV6	Prephenate dehydratase (PDT) (EC 4.2.1.51)	pheA SMU_786	4394213298	4568344421	4300821553	5612859658	5541154440	4943453264	0.279385	0.0149072
Q8DUY6	Hydrolase	SMU_743	3981776550	4619331645	4553566370	4928666671	5420627964	5599527940	0.277874	0.00288475
Q8DUN6	tRNA (guanine-N(1)-)-methyltransferase (EC 2.1.1.228) (M1G-methyltransferase) (tRNA [GM37] methyltransferase)	trmD SMU_868	1518011923	1256576439	1457148473	1844893443	1656544978	1616998098	0.274453	0.0266162
Q8DV70	Glucosamine-6-phosphate deaminase (EC 3.5.99.6) (GlcN6P deaminase) (GNPDA) (Glucosamine-6-phosphate isomerase)	nagB SMU_636	9974473032	10906832245	9333020594	11842830673	11979891271	12663629605	0.272124	0.0435624
Q8DUA3	"Oxidoreductase, short-chain dehydrogenase/reductase"	SMU_1040c	5951943906	5839699765	5716373383	6585890089	7364177210	7162271626	0.270071	0.0259051
Q8DVZ3	Queuine tRNA-ribosyltransferase (EC 2.4.2.29) (Guanine insertion enzyme) (tRNA-guanine transglycosylase)	tgt SMU_300	7040718335	5919413486	6724006834	5783883133	8674555600	7604085685	0.164564	0.282284
Q8DWI4	Holliday junction branch migration complex subunit RuvB (EC 3.6.4.-)	ruvB SMU_64	6635863461	6407209735	6718671612	7147612036	7153088347	7120620780	0.116337	0.0160045
Q8CWW5	Co-chaperonin GroES (10 kDa chaperonin) (Chaperonin-10) (Cpn10)	groES groS SMU_1955	144392000000	148777000000	145326000000	119261000000	124988000000	127985000000	-0.236351	0.00582208
P95785	ATP synthase subunit b (ATP synthase F(0) sector subunit b) (ATPase subunit I) (F-type ATPase subunit b) (F-ATPase subunit b)	atpF SMU_1532	14908722583	15962141602	14836437253	12317455496	12743831917	13009243010	-0.26375	0.0120347
Q8DSC5	DUF2975 domain-containing protein	SMU_1876	4180973074	3587209833	4240054284	3349424408	3166141474	3429449930	-0.271979	0.0178312
Q8DUL6	"ABC transporter, ATP-binding protein"	SMU_905	4149353211	4202566510	3407940579	3453168080	3302367982	2972866068	-0.273596	0.0186585
Q8DSP8	Membrane protein insertase YidC 2 (Foldase YidC 2) (Membrane integrase YidC 2) (Membrane protein YidC 2)	yidC2 SMU_1727	16886902602	18092151354	16428865241	12834687559	14895885263	14734356070	-0.275719	0.0247493
Q8DVY6	N-acetyldiaminopimelate deacetylase (EC 3.5.1.47)	SMU_318	5340138317	5383955267	5570694707	4601185451	4236902892	4610148030	-0.276994	0.00755209
Q8DU21	Phosphate transport system permease protein	pstC1 SMU_1137	1551785728	1540978001	1464292244	1336083742	1207370854	1213585529	-0.278506	0.00837782
Q8DWG7	Mechanosensitive ion channel	SMU_88c	3629822483	3796885555	3205383015	3022438621	2849268850	2871249820	-0.282232	0.0355245
Q8DVJ4	Transaldolase (EC 2.2.1.2)	SMU_494	1489579893	1246877782	1407865494	1107590037	1098140745	1199406518	-0.283424	0.0360044
Q8DT28	"Maltose/maltodextrin ABC transporter, sugar-binding protein MalX"	malX SMU_1568	61575160977	68371835166	63381527608	56935161517	56332485375	45510688155	-0.28404	0.0475068
Q8DU69	CwlT-like lysozyme domain-containing protein	SMU_1080c	2356756805	2515277345	2395966608	1690120171	2074701963	2178053704	-0.290397	0.0381456
I6L904	Glycosyltransferase 2-like domain-containing protein	SMU_834	6309929009	6686438681	6087216494	4830769108	5542590418	5165886507	-0.296416	0.00915762
Q8CWZ1	Undecaprenyl-diphosphatase (EC 3.6.1.27) (Bacitracin resistance protein) (Undecaprenyl pyrophosphate phosphatase)	uppP bacA upk SMU_244	4881779532	5889116730	5231501215	4267461775	4197557077	4561407678	-0.296847	0.052642
Q8DVC6	"Glutamine ABC transporter, permease component"	SMU_567	18840096898	18247329862	17780756122	15663610046	14904501135	14067745601	-0.297767	0.00107712
Q8DVI1	Transcriptional regulator (DeoR family)	SMU_507	2027720677	2208707424	2042666430	1441016453	1941060216	1712411029	-0.301619	0.0280079
Q8DRT2	Transcriptional regulator	SMU_2134	6.19887e+08	6.17555e+08	3.81233e+08	463854110	5.35534e+08	3.11594e+08	-0.304166	0.0313603
Q8DVK8	S-ribosylhomocysteine lyase (EC 4.4.1.21) (AI-2 synthesis protein) (Autoinducer-2 production protein LuxS)	luxS SMU_474	20910465620	22715177725	20565922621	17471940533	17588823904	16861207788	-0.306039	0.00800818
Q8DVG0	Integral membrane protein	SMU_530c	8583974455	9440949558	8347089739	6713909979	7934165005	6530320963	-0.316414	0.00212644
Q8DUV3	Protease	SMU_789	1321744759	1097056628	1137125608	9.8938e+08	9.08773e+08	9.50969e+08	-0.319708	0.0198416
Q59939	Citrate synthase (EC 2.3.3.16)	citZ SMU_671	15833194343	13952210456	13276563159	12987280926	11148938289	10363478858	-0.319831	6.26955e-05
Q8DS37	Large ribosomal subunit protein bL17 (50S ribosomal protein L17)	rplQ SMU_2000	116916000000	119959000000	117610000000	101296000000	94251895097	88261392344	-0.320803	0.0145304
Q8DWN2	Cell division protein DivIC	SMU_10	1072835261	1016049752	9.27424e+08	8.16989e+08	7.84485e+08	8.1165e+08	-0.321883	0.0216127
Q8DU29	histidine kinase (EC 2.7.13.3)	ciaH SMU_1128	1646042215	1637225623	1475776534	1386320649	1195308634	1213979390	-0.326341	0.0167942
Q8DVS8	Branched-chain amino acid transport protein	SMU_389	210664110	277344635	2.54662e+08	1.59113e+08	2.06494e+08	2.24166e+08	-0.332562	0.0242538
Q8DSV9	Endonuclease III (EC 4.2.99.18) (DNA-(apurinic or apyrimidinic site) lyase)	end3 nth SMU_1650	5.21952e+08	4.42859e+08	606759373	4.3395e+08	3.36412e+08	4.70349e+08	-0.34104	0.00798357
Q8DS41	Transcriptional regulator	SMU_1995c	2878010686	2737976977	2408083891	2066847431	2537852946	1702367563	-0.347365	0.0467873
Q8DV97	Sodium-dependent transporter	SMU_602	1196729985	1418035981	1392492822	1028320756	1035627807	1085777495	-0.347389	0.022417
Q93D93	Protease HtpX homolog (EC 3.4.24.-)	htpX SMU_1929	6378510512	6933246402	6203687093	4741095733	5938250404	4633287389	-0.349894	0.0102657
Q8DUT7	"Glutamine ABC transporter, permease protein"	SMU_806c	65181720890	72855385617	59573626269	50656043547	51757457375	52127560167	-0.354671	0.0339048
Q8DSJ7	Isoprenyl transferase (EC 2.5.1.-)	uppS SMU_1786	18405862259	18736881106	20500814832	15135478457	13944310074	15748549250	-0.362748	0.00673394
Q8DWE1	Large ribosomal subunit protein bL28 (50S ribosomal protein L28)	rpmB SMU_120	29132491718	21432183993	30967796072	23615309858	18051209031	20798837427	-0.384318	0.0433385
Q8DSF5	ATP-dependent DNA helicase RecG (EC 3.6.4.12)	recG SMU_1833	2630048923	2663897713	2003873039	1867980621	2047992760	1666427707	-0.38658	0.022156
P72478	Adenylosuccinate lyase (ASL) (EC 4.3.2.2) (Adenylosuccinase) (ASase)	purB SMU_59	14181551879	15788489462	15647571781	10924297872	12779252724	10822327423	-0.401913	0.0114192
Q8DVN8	(R)-2-hydroxyglutaryl-CoA dehydratase activator-related protein	SMU_438c	3390821116	3089992032	3797411751	2575062613	2313265884	2848307391	-0.409813	0.00188638
Q8DV81	1-acylglycerol-3-phosphate O-acyltransferase (EC 2.3.1.51)	SMU_624	18455833706	20746812251	18038474451	14965049502	14624006638	13280022742	-0.417114	0.0121267
Q8DRS7	Cyclic-di-AMP phosphodiesterase (EC 3.1.4.-)	SMU_2140c	16050311662	18788607275	16747169983	11693209904	13775821911	13119524210	-0.418809	0.00420916
P72482	Phosphatidylglycerol--prolipoprotein diacylglyceryl transferase (EC 2.5.1.145)	lgt SMU_755	2165745259	2659741146	2330768393	1813681163	1764626305	1720583654	-0.433514	0.0292918
Q8DW55	Uncharacterized protein	SMU_220c	4295993559	4409471187	4394233143	3329904347	2999089290	3361311903	-0.434919	0.00724523
Q8DUP5	Aspartate carbamoyltransferase catalytic subunit (EC 2.1.3.2) (Aspartate transcarbamylase) (ATCase)	pyrB SMU_858	2594293491	2220345812	2461436107	1868674227	1789612334	1721469842	-0.43562	0.0122429
Q8DS91	Sakacin A production response regulator	sapR2 SMU_1919	4714289029	3936546211	4361679249	3415416085	3501873284	2620360089	-0.448194	0.0472213
Q8DW86	"ABC transporter, ATP-binding protein possible iron and/or manganese ABC transport system"	sloA SMU_182	7828199406	6806332551	6927287817	5633766931	4353600091	5793307763	-0.45032	0.0205762
Q8DUK4	"ABC transporter, ATP-binding protein"	SMU_923	11233236537	15156691253	11850521740	7769083204	10691339757	9397927564	-0.45699	0.0135252
Q8DU13	Response regulator	SMU_1146c	7.21441e+08	9.73376e+08	7.81881e+08	5.17361e+08	7.54023e+08	5.32304e+08	-0.457469	0.00176608
Q8DW48	Uncharacterized protein	SMU_227c	4971900451	5573679466	4727277566	3348928975	4045726267	3586797571	-0.475901	0.00523744
Q8DTH8	Transcriptional regulator (TetR family)	SMU_1361c	3047827447	3131650072	2543905972	2433467859	2100453847	1737322765	-0.476136	0.0105166
Q8DTN1	Surface adhesin AdcA protein-like protein putative Zn-binding lipoprotein	adcA SMU_1302	8758788360	9222037021	8427208490	6742248747	7114987047	5086326498	-0.479269	0.0141156
Q8DTN3	Cupin type-2 domain-containing protein	SMU_1300c	2686654509	2956427673	2465324488	1594997033	2224809598	1990969525	-0.480688	0.025266
Q8DSB9	Uncharacterized protein	SMU_1883	1456236876	1410277056	1306044147	9.29908e+08	9.56946e+08	1084103584	-0.490004	0.0243364
Q8DTA9	Rqc2 homolog RqcH (RqcH)	rqcH SMU_1449	7128599155	6579106880	6532390996	4751400740	4638881184	4966395693	-0.495494	0.00699373
P66308	Large ribosomal subunit protein bL36 (50S ribosomal protein L36)	rpmJ SMU_2003.1 SMU_2003a	39273249046	38945186989	31016626913	26999117316	24262295380	26048025626	-0.49872	0.0338775
Q8DWF7	"PTS system, IID component"	SMU_102	2809343026	3123798778	2663089395	1999864888	1977438342	2056744384	-0.510578	0.0161781
Q8DV26	Pore forming protein ebsA	SMU_692	2867671766	2927885912	2612088294	2057830551	1957526105	1876454315	-0.512991	0.00337689
Q8DS45	"Membrane carboxypeptidase, penicillin-binding protein 1b"	pbp1b SMU_1991	7120586492	9155162473	7266300454	5408146738	5669818127	5393341482	-0.515285	0.0265681
Q8DVJ5	DeoR-type transcriptional regulator	SMU_491	3154404480	3676068002	3120109898	2376493063	2589643909	1993135763	-0.515844	0.00599974
Q8DUJ9	histidine kinase (EC 2.7.13.3)	SMU_928	3026201872	3390650390	3079055820	2097960624	2636839741	1900479862	-0.517149	0.00815232
Q8DUP6	Uracil permease	SMU_857	3.22876e+08	2.34393e+08	323431981	2.71626e+08	135144738	202818943	-0.530814	0.0239203
Q9KIJ3	Metal ABC transporter substrate-binding lipoprotein SloC	sloC SMU_184	14430547535	12998047371	12262871066	9656682972	8588684076	9164466202	-0.534135	0.00754687
Q8DSZ7	Transcription regulator PadR N-terminal domain-containing protein	SMU_1604c	2943921301	2968805007	2729553596	2378474795	1903246111	1682576026	-0.53506	0.0160107
Q8DV98	Folate transporter FolT (Folate ECF transporter S component FolT)	folT SMU_600c	1492767727	1556126379	1307581414	1026041764	1026820471	9.35057e+08	-0.54402	0.00491475
Q8DWA6	Transcriptional regulator	SMU_161	1328895846	1299158160	1204313228	9.19068e+08	8.669e+08	8.3792e+08	-0.546529	0.00114775
Q8DST1	BAAT/Acyl-CoA thioester hydrolase C-terminal domain-containing protein	SMU_1678	5966935340	5552988998	5791609049	3998738911	3967896224	3844579877	-0.551576	0.00228329
I6L923	Manganese transport regulator	sloR SMU_186	5064950731	5503479665	4468202825	3926405691	3144984722	3115936233	-0.561706	0.0250544
Q8DT19	YobI-like P-loop NTPase domain-containing protein	SMU_1577c	9905546899	9447415329	7916112352	5470174951	6896143900	5984724418	-0.571404	0.0292858
Q8DSL7	pre-crRNA processing endonuclease (EC 3.1.-.-)	SMU_1763c	2659170214	2295995335	2666616067	1897409342	1554781957	1659928994	-0.576206	0.00511567
Q8DVT4	NAD-dependent epimerase/dehydratase domain-containing protein	SMU_383c	4.13152e+08	4.12267e+08	3.3035e+08	3.13084e+08	2.41292e+08	2.17195e+08	-0.582981	0.0138685
Q8DTR3	Imidazole glycerol phosphate synthase subunit HisF (EC 4.3.2.10) (IGP synthase cyclase subunit) (IGP synthase subunit HisF) (ImGP synthase subunit HisF) (IGPS subunit HisF)	hisF SMU_1264	9.31623e+08	6.7027e+08	1115694294	7.06765e+08	4.54344e+08	6.52097e+08	-0.583784	0.0326861
Q8DU47	Phosphoglycerate mutase	SMU_1106c	1253249415	1367141125	1463659251	9.46128e+08	8.5704e+08	9.13384e+08	-0.588223	0.0130948
Q8DRZ9	DUF3013 domain-containing protein	SMU_2054c	7.97105e+08	8.15204e+08	8.21606e+08	4.17908e+08	4.54841e+08	7.24843e+08	-0.60738	0.0461851
I6L908	Permease	SMU_1694c	5.44732e+08	5.55696e+08	4.711e+08	2.75936e+08	4.45613e+08	2.97651e+08	-0.624731	0.028707
Q8DWJ9	Response regulatory domain-containing protein	SMU_46	1092737682	736238887	8.6257e+08	8.70971e+08	5.02372e+08	3.64844e+08	-0.630852	0.0358715
Q8DT36	Acetyltransferase	SMU_1558c	1233605467	1397437881	1350172759	4.88299e+08	9.7838e+08	1095328635	-0.635934	0.0408136
Q8DUF7	Spermidine/putrescine import ATP-binding protein PotA (EC 7.6.2.11)	potA SMU_973	7876620014	7841779617	7350217159	3342884692	5417085884	5838700293	-0.660094	0.043744
Q8DU22	Phosphate transport system permease protein PstA	pstC SMU_1136	2150839982	2420507613	2297038941	1616201565	1516872121	1208071469	-0.661896	0.0177138
Q8DUZ5	"ABC transporter, ATP-binding protein"	SMU_731	3.30294e+08	4.14317e+08	3.58889e+08	1.46282e+08	2.68298e+08	2.77456e+08	-0.673169	0.0222506
Q8DRX3	Uncharacterized protein	SMU_2084c	1025448545	1175661931	1280634024	6.9751e+08	6.78165e+08	7.88422e+08	-0.686045	0.00784124
Q8DUJ5	"Amino acid ABC transporter, periplasmic amino acid-binding protein"	SMU_933	9228347641	10759966872	8761066759	5814699066	5761816493	6288883907	-0.686363	0.0194391
I6L926	Cytoplasmic membrane protein LemA-like protein	lemA SMU_1930	18971056551	21252989764	21405993944	13247878689	13452248054	11597249786	-0.686388	0.0111167
Q8DT09	Hexosyltransferase	SMU_1589c	8500746149	9539783488	8918048871	5407651305	4557700524	6602594535	-0.70235	0.0242439
I6L909	Isochorismatase-like domain-containing protein	SMU_326	2473586601	2619283892	2416312792	1648107451	1307123505	1644962259	-0.706962	0.0150198
Q8DTQ6	ATP phosphoribosyltransferase (ATP-PRT) (ATP-PRTase) (EC 2.4.2.17)	hisG SMU_1271	1720137808	2137306837	1819672255	1220846023	1032085726	1117975667	-0.752021	0.0248534
Q8DSI5	CRM domain-containing protein	SMU_1800c	7817085067	6171948034	6553370172	4037779032	5034349706	3096833953	-0.755399	0.039266
Q8DWC7	Malolactic enzyme	mleS SMU_137	66646401218	72273466213	68474403491	41388473661	40770306015	40303840060	-0.760035	0.0020184
Q8DTP4	"Permease, chloride channel"	SMU_1289c	3.36988e+08	2.30255e+08	2.80877e+08	2.04554e+08	1.65348e+08	1.21447e+08	-0.787519	0.025793
Q8DSR2	Potassium uptake protein TrkH	trkH SMU_1709	1342767230	1312828648	1215797519	8.12966e+08	8.81011e+08	5.33426e+08	-0.79749	0.00862
Q8DUJ2	"Amino acid ABC transporter, ATP-binding protein"	SMU_936	4925116838	5706597247	4835157554	2491136261	2650816600	3573701679	-0.827501	0.0252679
Q8DTB1	"ABC transporter, permease protein"	SMU_1446c	8.72174e+08	1006720568	7.83654e+08	3.96574e+08	5.25032e+08	551681704	-0.853768	0.0202239
Q8DVB6	Sensor protein LytS (EC 2.7.13.3)	lytS SMU_577	9.50405e+08	1123843394	1020745436	700314377	426686698	5.28808e+08	-0.9024	0.0327446
Q8DTF1	"Glucan-binding protein C, GbpC"	gbpC SMU_1396	2315314967	2696873146	2156876341	1251959216	1288264319	1276800288	-0.909337	0.00934614
Q8DRV3	Transcriptional regulator	SMU_2108c	1393686411	1219813911	1439605541	9.64806e+08	471383927	6.68846e+08	-0.945183	0.013861
Q8DV57	"ABC transporter, substrate-binding protein"	SMU_651c	2.29154e+08	2.78084e+08	3.10184e+08	7.82745e+07	1.40065e+08	1.86198e+08	-1.01481	0.00158435
Q8DWC5	Cupin type-1 domain-containing protein	SMU_139	7876275383	6025267397	5613647761	3228340580	2553648711	3762755165	-1.03182	0.0273422
Q8DT71	Probable multidrug resistance protein NorM	SMU_1506c	5.40838e+08	716518285	4.32325e+08	2.24491e+08	3.50101e+08	2.24255e+08	-1.08076	0.0119403
Q8DUJ3	"Amino acid ABC transporter, permease protein"	SMU_935	3.52445e+08	311668643	307977924	1.37324e+08	1.38773e+08	1.54758e+08	-1.17389	0.00504476
P59311	N-acetyl-gamma-glutamyl-phosphate reductase (AGPR) (EC 1.2.1.38) (N-acetyl-glutamate semialdehyde dehydrogenase) (NAGSA dehydrogenase)	argC SMU_663	1.01735e+08	1.10435e+08	1.31174e+08	3.65511e+07	6.87728e+07	4.18655e+07	-1.22198	0.0207582
Q8DSW6	Membrane protein yetF	SMU_1642c	1.13771e+08	1.3023e+08	1.78305e+08	3.08209e+07	5.10069e+07	9.06344e+07	-1.29201	0.000430121
Q8DWC6	Malate permease	SMU_138	1749776046	1768388409	1293022590	7.22579e+08	6.91615e+08	5.21463e+08	-1.31357	0.00479674
Q8DU71	"ABC transporter, ATP-binding protein"	SMU_1078c	14020437043	14809386974	13725083478	5649521700	5041912527	6058376505	-1.34518	0.00255554
Q8DTT7	Amidohydrolase-related domain-containing protein	SMU_1236c	3.32956e+08	256469431	2.56109e+08	8.54691e+07	9.81061e+07	1.30122e+08	-1.43049	0.0197587
Q8DV49	Response regulator SpaR	SMU_659	3.0947e+08	4.28339e+08	5.02659e+08	1.99996e+08	8.15626e+07	1.64723e+08	-1.47486	0.0381758
Q8DWG6	Nitrite transporter	SMU_89c	9.08533e+08	5.6582e+08	6.77474e+08	2.03514e+08	3.75748e+08	1.88443e+08	-1.48694	0.0453448
Q8DV48	histidine kinase (EC 2.7.13.3)	SMU_660	2.15747e+08	4.05736e+08	1.97629e+08	6.7581e+07	1.75764e+08	4.40002e+07	-1.51128	0.0107395
Q8DUY4	Putative two-component membrane permease complex subunit SMU_746c	SMU_746c	1057757670	1291122130	1184057472	430580829	3.3442e+08	4.09892e+08	-1.58834	0.00719339
Q8DTE1	Transcriptional regulator	SMU_1409c	1.6052e+08	9.56103e+07	1.14174e+08	3.83485e+07	5.14827e+07	2.76235e+07	-1.65661	0.0323767
Q8DS03	Ribosomal RNA small subunit methyltransferase E (EC 2.1.1.193)	SMU_2049c	3.80541e+08	4.56973e+08	3.89788e+08	1.6701e+08	1.3346e+08	8.17755e+07	-1.68292	0.00728162
Q8DRZ6	Cd(2+)-exporting ATPase (EC 7.2.2.21)	SMU_2057c	1979127753	1892254111	1519543436	3.54859e+08	4.13179e+08	6.13144e+08	-1.96463	0.0129216
Q8DUX3	YolD-like protein	SMU_768c	4.96484e+08	2.2148e+08	4.64191e+08	1.55754e+08	0	124007271	-2.07915	0.00847146
I6L8Z4	Transport permease protein	rgpC SMU_827	1207499694	4.70422e+08	722868262	1.49591e+08	5.95175e+07	3.0222e+08	-2.23119	0.0493547
Q8DV93	DUF4071 domain-containing protein	SMU_606	6024488661	6297291626	5995523025	1219756071	1315260717	1362071288	-2.23274	0.000219002
Q8DRX4	Uncharacterized protein	SMU_2083c	9.58159e+08	1232468349	9.32217e+08	0	0	6.16551e+08	-2.34057	0.0457369
Q8DUH7	Methyltransferase	SMU_952	6.49336e+08	3.11142e+08	3.13603e+08	1.0409e+08	7.17827e+07	6.73021e+07	-2.38939	0.038179
Q8DT64	histidine kinase (EC 2.7.13.3)	covS SMU_1516	23960447008	25476062006	25739278964	4446907612	3592818599	3682702829	-2.681	0.000750393
Q8DWC4	Glutathione reductase (EC 1.8.1.7)	SMU_140	4.08318e+08	3.14412e+08	2.74221e+08	0	1.33134e+08	0	-2.90464	0.0242963
Q8DUU6	DUF4649 domain-containing protein	SMU_797	1.477e+08	1.32807e+08	8.7097e+07	39640586	0	0	-3.2131	0.00714504
Q8DT00	Phospho-beta-glucosidase (EC 3.2.1.86)	bgl SMU_1601	3820834029	3804829216	3584364599	1.41585e+08	1.09144e+08	1.06067e+08	-4.97355	0.000186471

## Sheet: Table S5
List of DEPs between MgCl2-treated wild-type (UA159) and MgCl2-treated DhlyX cultures
#ID	Protein names	Gene Names	UA159-Mg-1	UA159-Mg-2	UA159-Mg-3	DhlyX-Mg-1	G2341-Mg-2	G2341-Mg-3	p_value	log2FC	regulated
I6L8Y3	trehalose operon repressor	treR SMU_2040	767931895.8	502658285.9	351437372.7	945176853.7	1185000289	936801020.8	0.030228796	0.91902	up
I6L8Y8	DNA-directed RNA polymerase subunit delta	SMU_1936c	2474534335	2733912778	2508367971	2232506688	2107588375	1952112246	0.014465429	-0.294439	down
I6L8Y9	"ABC transporter, permease protein"	SMU_1938c	3464313606	4293364411	3798225598	6062947618	4929821002	5632456271	0.01444356	0.524744	up
O68574	Putative hemolysin	hlyX	6223943658	5810603795	10167666269	0	0	0	0.005966711	#NUM!	down
I6L8Z3	Response regulator GcrR for glucan-binding protein C	gcrR SMU_1924	33538594775	36666464500	34383242132	26117097374	29292412765	24457705786	0.008327928	-0.389046	down
I6L8Z7	"Serotype determinant, transmembrane protein"	SMU_832	4684823107	5154143287	4310226011	6603594540	6406154750	6067958896	0.004783408	0.431168	up
I6L909	Isochorismatase-like domain-containing protein	SMU_326	2473586601	2619283892	2416312792	1645247099	1516437890	1624748829	0.000233469	-0.649705	down
I6L912	Amino acid binding protein	SMU_1942c	1.29E+11	1.38E+11	1.29E+11	91489862555	1.09E+11	1.15E+11	0.02667594	-0.326493	down
I6L923	Manganese transport regulator	sloR SMU_186	5064950731	5503479665	4468202825	6488263199	6112603995	5820987192	0.034102353	0.292937	up
I6L928	Tagatose-6-phosphate kinase (EC 2.7.1.144)	pfkB fruK SMU_871	10767123562	10626956723	9282381203	12124294802	14155027041	16025128230	0.03377988	0.463677	up
I6L930	UTP--glucose-1-phosphate uridylyltransferase (EC 2.7.7.9) (UDP-glucose pyrophosphorylase)	SMU_322c	27781539510	23377457427	25744704613	22303060902	18497071704	19302563433	0.031229339	-0.355623	down
O06940	Heat-inducible transcription repressor HrcA	hrcA SMU_80	6594593939	6900363338	6532029286	5915507551	5040975032	5303952546	0.011357502	-0.300579	down
O68575	Pyruvate formate-lyase-activating enzyme (PFL-activating enzyme) (EC 1.97.1.4) (Formate-C-acetyltransferase-activating enzyme)	act pflA pflC SMU_1692	5418369478	4882765635	5887371755	16301429947	16807106274	12149031334	0.002986025	1.483189	up
O68579	Probable manganese-dependent inorganic pyrophosphatase (EC 3.6.1.1) (Pyrophosphate phospho-hydrolase) (PPase)	ppaC dlt5 ppx1 SMU_1687	1.04E+11	98686141354	95084499123	67184257458	79785070688	72764002844	0.00431132	-0.438035	down
O70055	D-alanyl carrier protein (DCP) (D-alanine--poly(phosphoribitol) ligase subunit 2)	dltC glg3 SMU_1689	1078004721	1418128349	1149604600	3075035647	2302035624	2298385771	0.008477229	1.074042	up
P05428	Methylenetetrahydrofolate--tRNA-(uracil-5-)-methyltransferase TrmFO (EC 2.1.1.74) (Folate-dependent tRNA (uracil-5-)-methyltransferase) (Folate-dependent tRNA(M-5-U54)-methyltransferase)	trmFO gid SMU_1003	14080747409	12125168266	12668890468	16214406298	17022087615	16279797014	0.005116483	0.349068	up
P11701	Levansucrase (EC 2.4.1.10) (Beta-D-fructofuranosyl transferase) (Fructosyltransferase) (FTF) (Sucrose 6-fructosyl transferase)	ftf sacB SMU_2028	1320624710	1065004876	992351206.3	2774954099	1660754960	2247261963	0.030771578	0.984328	up
P26421	Tagatose-6-phosphate kinase (EC 2.7.1.144) (Phosphotagatokinase)	lacC SMU_1494	1098682561	1059555155	692575055	490703349.6	555914754.7	316444968.7	0.028415133	-1.064521	down
P49331	Glucosyltransferase-S (GTF-S) (EC 2.4.1.5) (Dextransucrase) (Sucrose 6-glucosyltransferase)	gtfD SMU_910	12694470558	11593127669	10649644757	9552595937	8691801662	10219060068	0.0430604	-0.295655	down
P59133	Small ribosomal subunit protein uS4 (30S ribosomal protein S4)	rpsD SMU_2135c	3.87E+11	3.99E+11	4.47E+11	3.25E+11	3.16E+11	3.60E+11	0.028043593	-0.298798	down
P59255	Glycerol-3-phosphate acyltransferase (Acyl-PO4 G3P acyltransferase) (Acyl-phosphate--glycerol-3-phosphate acyltransferase) (G3P acyltransferase) (GPAT) (EC 2.3.1.275) (Lysophosphatidic acid synthase) (LPA synthase)	plsY SMU_1211	1180618502	1288628190	1083592537	792155269.8	566287845.4	756328276.9	0.006408065	-0.748471	down
P59311	N-acetyl-gamma-glutamyl-phosphate reductase (AGPR) (EC 1.2.1.38) (N-acetyl-glutamate semialdehyde dehydrogenase) (NAGSA dehydrogenase)	argC SMU_663	101734972.4	110435371.2	131174107.9	69462876.68	42310834.42	73893858.01	0.016294903	-0.886935	down
P95790	ATP synthase epsilon chain (ATP synthase F1 sector epsilon subunit) (F-ATPase epsilon subunit)	atpC SMU_1527	3887175432	4014412570	4017060109	10853949583	8916134209	11167416210	0.000848094	1.376136	up
P96468	UPF0122 protein SMU_1061	ylxM SMU_1061	526492267.4	743221919.9	436909430.3	983277207.6	766953164.4	1019530365	0.042200375	0.698616	up
Q02419	Protein YjdM	yjdM phnA SMU_1180	1511722414	1804042519	1601922874	883830182.6	1388123914	675727507.4	0.045276131	-0.738399	down
Q03174	Fructan beta-fructosidase (EC 3.2.1.80) (Exo-beta-D-fructosidase) (Fructanase)	fruA SMU_78	5763689405	5228407287	5745129323	8111004182	7496968146	8227512170	0.001173869	0.510051	up
Q07211	Fructokinase (EC 2.7.1.4)	scrK SMU_1840	24259414110	22333697228	20886035913	30361250731	28653252993	24970844380	0.042070044	0.315696	up
Q8DUN5	Ferredoxin--NADP reductase (FNR) (Fd-NADP(+) reductase) (EC 1.18.1.2)	SMU_869	23907029255	23963995238	23296832629	18855123918	19489070807	20018106694	0.000429451	-0.286189	down
Q8DUN6	tRNA (guanine-N(1)-)-methyltransferase (EC 2.1.1.228) (M1G-methyltransferase) (tRNA [GM37] methyltransferase)	trmD SMU_868	1518011923	1256576439	1457148473	1032780660	970500968.6	919183262.4	0.006972098	-0.534064	down
Q8DWE9	Transcriptional regulator	SMU_112c	255500559.5	246041065.8	309596576	202254963.2	210826320.5	180862349.1	0.028977631	-0.449622	down
Q53526	D-alanine--D-alanyl carrier protein ligase (DCL) (EC 6.2.1.54) (D-alanine--poly(phosphoribitol) ligase subunit 1) (D-alanine-activating enzyme) (DAE)	dltA SMU_1691	37375195657	39377469974	38999565175	27605501851	33523592611	32303974987	0.017486324	-0.309035	down
Q54430	Sucrose operon repressor (Scr operon regulatory protein)	scrR SMU_1844	3154318322	3546475475	2907334029	4445808157	4442305020	4262756329	0.003798924	0.452831	up
Q59925	Formate--tetrahydrofolate ligase (EC 6.3.4.3) (Formyltetrahydrofolate synthetase) (FHS) (FTHFS)	fhs fthS SMU_1073	15019004396	12295125679	15212615585	16380451421	17144520935	17557892215	0.046707482	0.264469	up
Q7ZAL0	Chromosome partition protein Smc	smc SMU_1513	14360759825	13918957919	14578718924	16839576189	19254808628	21640194804	0.02393625	0.429856	up
Q8CVC3	Carbonic anhydrase (EC 4.2.1.1)	cah SMU_1595	2571634025	2581874788	2832731355	4549936454	3163407051	4230922731	0.036800988	0.58073	up
Q8CVC7	40K cell wall protein	SMU_609	16641353253	15051391551	15963163700	12352356778	11564646488	13960220519	0.01798046	-0.331325	down
Q8CWW3	Holliday junction branch migration complex subunit RuvA	ruvA SMU_2088	3399350725	3623602888	2715085198	5296339291	4096985215	4757935072	0.029058092	0.539227	up
Q8CWW4	Coproporphyrin III ferrochelatase (EC 4.99.1.9)	cpfC hemZ SMU_2063	1054139048	947604945.9	1048144964	500195929.3	280034887.6	515732794.4	0.002198616	-1.234732	down
Q8CWW9	Ribonuclease R (RNase R) (EC 3.1.13.1)	vacB rnr SMU_1607	6670412685	7074200213	7630542358	11990258377	12103545903	10163945182	0.003346791	0.680495	up
Q8CWX3	Cell division protein (Cell shape determining protein)	SMU_1279c	1083174181	1147859115	992351206.3	1511910865	1401138480	1387184665	0.003906315	0.415839	up
Q8CZF2	"Glycosyl transferase N-acetylglucosaminyltransferase, RgpG"	rgpG SMU_246	368944358.8	343452526.6	336751949.3	567354179.6	459337038.3	672021506.4	0.025298832	0.695223	up
Q8DRQ6	Serine protease HtrA	htrA SMU_2164	25114959737	28947257431	25392941701	30013156136	31829771014	35130988535	0.039583376	0.287456	up
Q8DRR7	Cytoskeleton protein RodZ-like C-terminal domain-containing protein	SMU_2152c	6939052289	6355206462	7405649206	11441109145	10648806694	12618458122	0.001964582	0.745659	up
Q8DRR9	Energy-coupling factor transporter ATP-binding protein EcfA1 (ECF transporter A component EcfA1) (EC 7.-.-.-)	ecfA1 cbiO1 SMU_2150c	4670348619	4808871107	4664520892	6447852217	5357084367	6396177545	0.019545067	0.363863	up
Q8DRS2	LysM domain-containing protein	SMU_2147c	536012689.6	680984254.1	554709313.3	818802511.2	801321257.7	719686380.2	0.025959555	0.401252	up
Q8DRS5	Sugar-phosphate isomerase	rpiB SMU_2142	211965090.7	306061895.7	198379813.8	60874542.78	111886701.5	108585828	0.018284429	-1.348428	down
Q8DRS6	tRNA uridine 5-carboxymethylaminomethyl modification enzyme MnmG (Glucose-inhibited division protein A)	mnmG gidA SMU_2141	15981385529	14778905482	15726243692	20303517522	20165828212	22363340119	0.002420526	0.434702	up
Q8DRS9	Replicative DNA helicase (EC 3.6.4.12)	dnaC SMU_2138	12377410346	11283694335	11312478212	16641522367	14901195462	14711873533	0.006157468	0.403331	up
Q8DRU3	YCII-related domain-containing protein	SMU_2121c	690364148.8	780917365.7	630885425.6	1050185390	998168970.8	899341903.4	0.010523989	0.487711	up
Q8DRU4	Putative 3-methyladenine DNA glycosylase (EC 3.2.2.-)	SMU_2120c	1109883058	1279021901	1110630355	1783884774	1411453728	1428805906	0.048684626	0.402023	up
Q8DRU8	Quaternary amine transport ATP-binding protein (EC 7.6.2.9)	opuCa SMU_2116	39913400507	42533689976	39014937847	46854732868	51864489529	49136821374	0.007988189	0.283688	up
Q8DRV3	Transcriptional regulator	SMU_2108c	1393686411	1219813911	1439605541	986498082.8	1119927461	1156462349	0.035684557	-0.312878	down
Q8DRW7	Uncharacterized protein	SMU_2092c	272008368.4	166844606.1	276744271.2	498065350.3	527543001.9	462252349.8	0.003149724	1.05602	up
Q8DRX2	Putative competence-damage inducible protein	cinA SMU_2086	6558407719	7005755407	6326125906	8594335528	11824937797	9418753913	0.028535057	0.585088	up
Q8DRX3	Uncharacterized protein	SMU_2084c	1025448545	1175661931	1280634024	849080739.4	624776266.7	565222161	0.013418712	-0.771893	down
Q8DRZ4	UPF0324 membrane protein SMU_2059c	SMU_2059c	53200635.81	54200712.17	55335290.11	0	0	0	1.00E-07	#NUM!	down
Q8DRZ6	Cd(2+)-exporting ATPase (EC 7.2.2.21)	SMU_2057c	1979127753	1892254111	1519543436	222550478.5	336392776.4	321642872.6	0.000494024	-2.613997	down
Q8DRZ8	Acetyltransferase	SMU_2055	2719739053	2684772917	2336736607	1027279165	1331631060	1699914130	0.005910402	-0.931504	down
Q8DS13	Transcriptional regulator CtsR	ctsR SMU_2030	3076604107	3061080798	2802799858	3423030215	3743278247	3876286947	0.012182034	0.304654	up
Q8DS18	Small ribosomal subunit protein uS19	rpsS SMU_2023c	1.29E+11	1.26E+11	1.23E+11	1.12E+11	1.10E+11	86854408524	0.045624318	-0.294575	down
Q8DS50	ABC transporter ComYB probably part of the DNA transport machinery	comYB SMU_1985	0	39166870.57	34536968.85	206446102.1	158006465.4	205198422.1	0.001207389	2.950267	up
Q8DS60	Protease	SMU_1975c	2028151466	2370721176	2172701151	1674655091	1789165340	1787622819	0.014373951	-0.323525	down
Q8DS71	Response regulator	SMU_1964c	2437055750	2703154181	3088912416	4245053602	5244484275	4286702796	0.008040315	0.743372	up
Q8DS74	"PTS system, mannose-specific IIB component"	SMU_1960c	35756293106	39000607884	35406881247	53751607108	55072820932	45204659335	0.011386536	0.483553	up
Q8DS77	PTS fructose transporter subunit IA	SMU_1956c	645398462.8	693897322.8	654948179	1261342772	978598920.4	1398112617	0.011652362	0.867325	up
Q8DS78	Uncharacterized protein	SMU_1951c	148854600.1	142450175.2	85886215.48	0	0	0	0.003274901	#NUM!	down
Q8DS80	"Membrane carboxypeptidase, penicillin-binding protein 2a"	pbp2a SMU_1949	7688623986	8766292523	7135451885	6544478475	6083586334	6578151694	0.044317611	-0.296625	down
Q8DS82	Transcription termination/antitermination protein NusG	nusG SMU_1947	45871203134	46914711770	45553749195	32581854185	39147812985	34214941120	0.005860345	-0.384905	down
Q8DS88	Transcriptional repressor NrdR	nrdR SMU_1923c	3091423226	2557212489	3079417530	2170389808	1656416772	2022241188	0.014651618	-0.577458	down
Q8DS93	"Response regulator of the competence regulon, ComE response regulator of sakacin A production"	comE SMU_1917	1991275984	1652743474	1886226883	3098942144	2528296255	2504876543	0.016545103	0.556287	up
Q8DS94	"Histidine kinase of the competence regulon, ComD"	comD SMU_1916	6699189346	7161765228	6800056348	5262029967	0	38106242.12	0.043229225	-1.96281	down
Q8DSC3	"PTS system, mannose-specific component IIC (EC 2.7.1.69)"	ptnC SMU_1878	27235299906	29615079222	28210662094	21050720576	19607647959	16314956510	0.003900399	-0.578212	down
Q8DSC5	DUF2975 domain-containing protein	SMU_1876	4180973074	3587209833	4240054284	2835070436	2613131941	2676777971	0.004078622	-0.563588	down
Q8DSC9	Cell division protein ZapA	SMU_1872c	9647073900	9208643637	9649516787	12176308937	13622875918	11919069224	0.005050773	0.404036	up
Q8DSD1	Endonuclease MutS2 (EC 3.1.-.-)	mutS2 SMU_1870	18380876536	16482174338	17147763736	22032987509	22749460472	29707873805	0.040526729	0.518241	up
Q8DSD2	Thioredoxin	trxA SMU_1869	19943776604	24536677826	18550294009	29401990050	29016696785	26845700761	0.019930571	0.435888	up
Q8DSD4	Adenine DNA glycosylase (EC 3.2.2.31)	mutY SMU_1865	2771519811	2548622250	2279767292	3255084576	3245447016	3712272648	0.014199814	0.426325	up
Q8DSE0	Cell wall-active antibiotics response LiaF-like C-terminal domain-containing protein	SMU_1855	1609683680	1636671414	1326028621	2543491199	2097851552	2383243691	0.007555151	0.619467	up
Q8DSE2	Integral membrane protein	SMU_1853	18610055929	18820936131	17673147417	25369894320	21961838249	20727948416	0.039349555	0.30464	up
Q8DSE3	Magnesium/cobalt transport protein	SMU_1852	1694635139	2159105723	1061076094	3363614069	2800252472	2936768192	0.01800947	0.888829	up
Q8DSE9	Transcription antitermination protein NusB (Antitermination factor NusB)	nusB SMU_1845	4283673013	4088861306	4173318801	6434248520	5554616550	7064112948	0.007960788	0.602806	up
Q8DSG4	Aspartyl/glutamyl-tRNA(Asn/Gln) amidotransferase subunit C (Asp/Glu-ADT subunit C) (EC 6.3.5.-)	gatC SMU_1821c	4443150853	4331604829	4765437964	3802833428	3197823346	2976393895	0.013107471	-0.440563	down
Q8DSH9	Glycosyltransferase	SMU_1806	76694969.84	104126625.9	75479820.65	32928948.51	42806351.95	63396372.74	0.039430363	-0.881391	down
Q8DSI5	CRM domain-containing protein	SMU_1800c	7817085067	6171948034	6553370172	3171261797	3814713751	2168675738	0.005332211	-1.166028	down
Q8DSI6	Probable nicotinate-nucleotide adenylyltransferase (EC 2.7.7.18) (Deamido-NAD(+) diphosphorylase) (Deamido-NAD(+) pyrophosphorylase) (Nicotinate mononucleotide adenylyltransferase) (NaMN adenylyltransferase)	nadD SMU_1799	2802708886	3492532470	3246346665	3834041909	3695365365	4058641199	0.04021236	0.280336	up
Q8DSJ2	tRNA(Met) cytidine acetate ligase (EC 6.3.4.-)	tmcAL SMU_1791c	478562757.7	551982882.9	569557506.2	267282634.6	229393767.2	447513869.1	0.039861551	-0.761015	down
Q8DSJ7	Isoprenyl transferase (EC 2.5.1.-)	uppS SMU_1786	18405862259	18736881106	20500814832	16575504427	14433635146	16672253012	0.027396475	-0.273733	down
Q8DSJ8	Eep protein-like protein	SMU_1784c	15327448841	16218925085	14537122282	17473748526	20092561028	19250299317	0.01720552	0.302063	up
Q8DSK0	DUF960 domain-containing protein	SMU_1782	94566654.57	0	0	145079425.6	157360557.4	138918020.4	0.022474312	2.222546	up
Q8DSL0	Polymerase beta nucleotidyltransferase domain-containing protein	SMU_1771c	91878535.38	90436741.05	45863011.19	225811364.7	182097872.2	189253115.4	0.0037342	1.387962	up
Q8DSL7	pre-crRNA processing endonuclease (EC 3.1.-.-)	SMU_1763c	2659170214	2295995335	2666616067	2076764365	1199268109	1249397450	0.029031787	-0.752073	down
Q8DSM8	Aspartokinase (EC 2.7.2.4)	akh SMU_1748	29292744978	27532177231	27998157507	18276966803	22792842357	22939195652	0.012775787	-0.406182	down
Q8DSN3	Acyl carrier protein (ACP)	acp acpP SMU_1743	22990311685	25707906085	24990539399	34655417680	42863230422	35105331606	0.009594075	0.611998	up
Q8DSN8	3-hydroxyacyl-[acyl-carrier-protein] dehydratase FabZ (EC 4.2.1.59) ((3R)-hydroxymyristoyl-[acyl-carrier-protein] dehydratase) ((3R)-hydroxymyristoyl-ACP dehydrase) (Beta-hydroxyacyl-ACP dehydratase)	fabZ SMU_1737	21771180707	22414057526	25687735298	29197934598	29303981268	34081905188	0.01986169	0.406026	up
Q8DSP5	Acetyltransferase	SMU_1730c	2705178408	2694379206	2617966081	1136108740	2047914183	1478314278	0.013880449	-0.782103	down
Q8DSP7	Transcription elongation factor GreA (Transcript cleavage factor GreA)	greA SMU_1728	33714356414	34463483902	32325112602	45059244941	46297147626	40407763741	0.005373574	0.39072	up
Q8DSQ4	UPF0154 protein SMU_1719c	SMU_1719c	26384062162	30279206287	26483497155	37127089362	34828905327	37279518832	0.004481027	0.39371	up
Q8DSQ5	Glutamate racemase (EC 5.1.1.3)	murI SMU_1718	3842804234	3253206569	3586806141	2364442542	1575630062	2905789825	0.038814976	-0.641988	down
Q8DSQ7	Phosphoesterase (EC 3.1.4.-)	SMU_1716c	5916360790	5297406302	5422393633	4714581197	4806230832	4161268918	0.023480387	-0.282035	down
Q8DSR0	Pseudouridine synthase (EC 5.4.99.-)	rluB SMU_1711	5928681336	5490271018	5204825107	12683446752	11697684268	13401469606	0.000193867	1.184474	up
Q8DSR4	Putative tRNA (cytidine(34)-2'-O)-methyltransferase (EC 2.1.1.207) (tRNA (cytidine/uridine-2'-O-)-methyltransferase)	SMU_1707c	915425204.8	812812091	913588867.9	1764279447	1619879584	1699343976	0.000111172	0.944287	up
Q8DSS2	Radical SAM core domain-containing protein	SMU_1699c	916114466.2	969958040.4	996058733.1	1211029100	1193676666	1323897572	0.003911709	0.371499	up
Q8DSS3	rRNA methylase	SMU_1697c	3278471519	3135252430	3388860380	2662223465	2670588838	2732938140	0.001652819	-0.281353	down
Q8DSS4	Protein DltD	dltD SMU_1688	17401263870	19111895833	17377449545	15572231785	13878347019	15105279788	0.015239989	-0.274419	down
Q8DST0	Phospholipid-binding protein	SMU_1679c	980129612.2	872195580.6	990090519.2	665290794.1	567579661.5	522042498.6	0.003065089	-0.695718	down
Q8DSU1	"Branched chain amino acid ABC transporter, permease protein"	livH SMU_1668	2897396161	2823786997	2619412921	4019492305	3953053761	4030513602	0.000146966	0.52518	up
Q8DSU4	"Branched chain amino acid ABC transporter, ATP-binding protein"	livF SMU_1665	28865402953	30399284894	28862644251	36460908326	36124577625	34350827822	0.001652229	0.27909	up
Q8DSU7	DNA-directed DNA polymerase (EC 2.7.7.7)	holB SMU_1662	3226001501	2976286828	2931387739	4974751899	4369230645	3716453778	0.02504984	0.515936	up
Q8DSV0	Ribosomal RNA small subunit methyltransferase I (EC 2.1.1.198) (16S rRNA 2'-O-ribose C1402 methyltransferase) (rRNA (cytidine-2'-O-)-methyltransferase RsmI)	rsmI SMU_1659c	3025512611	2755711663	3043065682	2089667871	1960379179	2661193762	0.039820197	-0.394901	down
Q8DSV2	Nitrogen regulatory protein PII	SMU_1657c	136430664.6	162540249.9	175185164.2	86115402.03	92442940.68	123409831.8	0.024025944	-0.650966	down
Q8DSW3	Tellurite resistance protein	SMU_1645	9265395438	9457575827	9926224887	13323620721	13737596903	11750873796	0.005985819	0.438012	up
Q8DSX4	Foldase	SMU_1633c	723509003.1	467253570.4	642469186.3	1953730930	2015907992	1379582612	0.005613611	1.54494	up
Q8DSZ2	Permease possible multi-drug resistance efflux pump	SMU_1611c	133372067.5	106020173.2	121796777.8	184710195.4	180757854	178809794.8	0.001673143	0.591589	up
Q8DSZ5	SsrA-binding protein (Small protein B)	smpB SMU_1606	662767848.3	694276032.3	571782022.3	1553722227	1008677027	1402768874	0.015161225	1.039659	up
Q8DT00	Phospho-beta-glucosidase (EC 3.2.1.86)	bgl SMU_1601	3820834029	3804829216	3584364599	348894812.9	355586850.4	366723048.3	1.57E-06	-3.387484	down
Q8DT09	Hexosyltransferase	SMU_1589c	8500746149	9539783488	8918048871	4569041646	5386198432	6939724351	0.011460785	-0.674151	down
Q8DT13	Transcriptional regulator	SMU_1585c	1440470023	1357350100	1813251903	1927923917	2249591746	2111565313	0.029294733	0.447747	up
Q8DT21	Uncharacterized protein	SMU_1575c	9256779671	8543408154	8093259792	529263828.5	625171523.9	446269032.9	1.90E-05	-4.015808	down
Q8DT24	UDP-N-acetylglucosamine 1-carboxyvinyltransferase 2 (EC 2.5.1.7) (Enoylpyruvate transferase 2) (UDP-N-acetylglucosamine enolpyruvyl transferase 2) (EPT 2)	murA2 murZ SMU_1572	20605467481	20007866977	20951143701	16812568850	15694601936	15662130188	0.000673477	-0.353984	down
Q8DT27	Maltose/maltodextrin transport system permease protein	malF SMU_1569	1666203109	1863342877	1703292083	953729177.8	1012533195	1475748585	0.02739531	-0.604342	down
Q8DT34	Trk system potassium uptake protein TrkA	trkB SMU_1561	3997801876	3787741107	3512565177	2340636073	2431795662	2798600875	0.00331251	-0.577519	down
Q8DT44	ABC-2 type transporter transmembrane domain-containing protein	SMU_1550c	83642724.06	86282944.93	87059964.22	0	0	0	1.27E-07	#NUM!	down
Q8DT45	Histidine kinase	SMU_1548c	1230848421	1108325543	1265623062	331950208.1	376361953.1	204865832.3	0.00021499	-1.98095	down
Q8DT46	Response regulator	SMU_1547c	555527401	719039935.8	742771351.2	110820115.6	191179146.8	233601593.5	0.002015577	-1.913223	down
Q8DT59	Membrane nuclease EndA	endA SMU_1523	75874748.86	163547062.8	140262070	302982336.1	349677273.6	358199246.1	0.00256227	1.412711	up
Q8DT60	"Amino acid ABC transporter, integral membrane protein"	glnP SMU_1522	1764250534	2067107036	1822385079	717474975.3	619233025.9	754237712.2	0.000301215	-1.435051	down
Q8DT64	histidine kinase (EC 2.7.13.3)	covS SMU_1516	23960447008	25476062006	25739278964	4592948143	4435749535	4222940575	3.34E-06	-2.504097	down
Q8DT66	Ribonuclease 3 (EC 3.1.26.3) (Ribonuclease III) (RNase III)	rnc SMU_1514	4384649798	3549523624	4513054857	6100957948	6019573952	6617207243	0.004125895	0.590122	up
Q8DT71	Probable multidrug resistance protein NorM	SMU_1506c	540837518.9	716518285	432324756.9	0	0	0	0.002440157	#NUM!	down
Q8DT75	ATP-dependent helicase/deoxyribonuclease subunit B (EC 3.1.-.-) (ATP-dependent helicase/nuclease subunit RexB)	rexB SMU_1500	5010757559	4415936958	4126929502	6010433347	5490122148	5884654387	0.013642615	0.359182	up
Q8DT84	AB hydrolase-1 domain-containing protein	SMU_1482c	644502423	606129097.9	551074128.5	400468828.2	524737640	463212109	0.037526312	-0.375921	down
Q8DT90	Ribonuclease Z (RNase Z) (EC 3.1.26.11) (tRNA 3 endonuclease) (tRNase Z)	rnz SMU_1474c	10912730018	10243628862	8930347009	15091101037	14090436234	13995380015	0.0030247	0.521134	up
Q8DT96	Homoserine O-acetyltransferase (HAT) (EC 2.3.1.31) (Homoserine transacetylase) (HTA)	metAA SMU_1466	159581229.6	102981260.8	187799798.2	69674934.3	38817146.62	0	0.023716115	-2.053496	down
Q8DTB1	"ABC transporter, permease protein"	SMU_1446c	872174056.3	1006720568	783653616.6	1207628175	1305698333	1260895556	0.006358325	0.503372	up
Q8DTB2	"ABC transporter, ATP-binding protein"	SMU_1445c	4996627702	5163380103	4913919892	6856463258	6724577785	6890786134	3.56E-05	0.441584	up
Q8DTB4	Tributyrin esterase	SMU_1443c	5864235402	6886323377	6288146362	8530218104	8662494788	7974743900	0.00493838	0.402624	up
Q8DTB5	DUF1307 domain-containing protein	SMU_1442c	6482244342	7243233945	6432197344	10632889509	10419364725	13355857286	0.008387041	0.771419	up
Q8DTB8	Uncharacterized protein	SMU_1436c	4717821493	4665792829	4501932277	2209000300	1622289689	1335585729	0.0003936	-1.42622	down
Q8DTC0	Glycosyltransferase	SMU_1434c	4203718698	4438936630	3884131708	5509797299	6456477736	5862608433	0.005224934	0.5092	up
Q8DTC1	"ABC transporter, ATP-binding protein"	SMU_1431c	3397627572	3640690997	3612397119	5143197674	4801989048	4344953529	0.00760166	0.42407	up
Q8DTC4	Diadenylate cyclase (DAC) (EC 2.7.7.85) (Cyclic-di-AMP synthase) (c-di-AMP synthase)	dacA SMU_1428c	2568790822	2400186618	2421286304	2972807867	3073558347	3836661245	0.040305441	0.419327	up
Q8DTE1	Transcriptional regulator	SMU_1409c	160520348.2	95610281.65	114173740.9	0	0	40132189.31	0.009402509	-3.20588	down
Q8DTF3	Elongation factor 4 (EF-4) (EC 3.6.5.n1) (Ribosomal back-translocase LepA)	lepA SMU_1394	17931995095	19270769066	20438419869	24204577643	26144816001	27391148080	0.004696033	0.431567	up
Q8DTG3	3-isopropylmalate dehydrogenase (EC 1.1.1.85) (3-IPM-DH) (Beta-IPM dehydrogenase) (IMDH)	leuB SMU_1383	2352793552	2254706768	2706132878	4236551291	4923458326	3322192292	0.023536891	0.771212	up
Q8DTJ0	ABC3 transporter permease protein domain-containing protein	SMU_1347c	20253944202	20781912152	20442036968	32139734038	28778578439	28444032454	0.001450726	0.539599	up
Q8DTH8	Transcriptional regulator (TetR family)	SMU_1361c	3047827447	3131650072	2543905972	2281219926	1677529289	2325658137	0.043132991	-0.473111	down
Q8DTJ4	Polyketide synthase	SMU_1343c	34019354553	33953611662	35760452709	44027964688	45845011981	44270557043	0.000247558	0.370897	up
Q8DTJ7	Surfactin synthetase	bacA2 SMU_1340	32948414760	33776264797	35632949957	47110802456	43234386548	38566166343	0.026990283	0.332761	up
Q8DTK1	Malonyl-CoA:ACP transacylase (MAT) domain-containing protein	pksD SMU_1336	120689659	85781385.82	101911774.1	156372494.5	155480675.7	144153934.6	0.010455486	0.564334	up
Q8DTL1	Cell division protein FtsX	ftsX SMU_1324	8274926906	8618411100	7877771099	11787203196	10114727488	9846559459	0.022498873	0.35803	up
Q8DTL5	Esterase	SMU_1319c	1856783867	1669369742	1623263760	2869179705	2679361619	2414602160	0.003329157	0.628929	up
Q8DTL8	ATP-binding protein	SMU_1315c	3905010069	3887221614	4091662783	5050372449	4541022909	4758695277	0.007013658	0.272052	up
Q8DTM4	Glycerol dehydrogenase (EC 1.1.1.6)	SMU_1309c	34867145990	39576985198	35004478945	29292960421	25751486911	23580618894	0.010655803	-0.477192	down
Q8DTM8	Putative gluconeogenesis factor	SMU_1305c	1998168598	1952755255	1938222686	2929196015	2998266676	2737499372	0.000320224	0.557135	up
Q8DTN3	Cupin type-2 domain-containing protein	SMU_1300c	2686654509	2956427673	2465324488	1366571369	1078377256	1865543865	0.009416237	-0.911566	down
Q8DTN9	Flavodoxin	flaW SMU_1294	17133313528	16668758020	16296841115	21012710246	22332030334	19470758861	0.007927152	0.326341	up
Q8DTQ1	Hydrolase	SMU_1278c	1614336194	1770143404	1561320934	2702134310	3005014969	2901228593	0.000358446	0.799537	up
Q8DTT7	Amidohydrolase-related domain-containing protein	SMU_1236c	332956301.6	256469431	256108719.4	38461451.98	0	0	0.000711075	-4.458378	down
Q8DTT9	Ribose-5-phosphate isomerase A (EC 5.3.1.6) (Phosphoriboisomerase A) (PRI)	rpiA SMU_1234	8185839879	8479212284	7625116709	9802663894	10377910924	9499145626	0.007498627	0.289105	up
Q8DTV3	Phospholipid-binding protein	SMU_1220c	1690844202	1731256409	1585555499	1128606701	1086764420	869133244.4	0.002176603	-0.699097	down
Q8DTV5	Amidase (EC 3.5.2.12)	nylA SMU_1218	237390218.1	248895241.9	236639682.1	170836425.1	136730061	81427492.77	0.013432822	-0.894098	down
Q8DTV8	Uracil-DNA glycosylase (UDG) (EC 3.2.2.27)	ung SMU_1215	1961810062	1516592807	1464201816	3419729318	2946883243	2101682644	0.047774374	0.7768	up
Q8DTV9	Dihydroorotase (DHOase) (EC 3.5.2.3)	pyrC SMU_1214	5574573327	5720360103	5105626158	3238280009	4338863325	4141788656	0.015601981	-0.484904	down
Q8DTW2	Uncharacterized protein	SMU_1208c	30112965961	32640136438	31928135949	27561489891	23784841459	26465598099	0.014109587	-0.283087	down
Q8DTW8	Uncharacterized protein	SMU_1201c	8463526037	7447829417	8714677460	3977580916	5756390517	5745821890	0.012508067	-0.669798	down
Q8DTX4	Transcriptional regulator	SMU_1193	3560379404	5275884521	4637483075	5748762238	7203224582	6777135438	0.034369367	0.550176	up
Q8DTY8	Cyclase	SMU_1172c	3156903052	2843830887	2778113155	1788085916	2440086423	2283751819	0.029798815	-0.430948	down
Q8DTZ0	Cytochrome C biogenesis protein	ccdA SMU_1170	81811873.65	73362486.81	87836736.3	0	0	0	4.25E-05	#NUM!	down
Q8DTZ6	"ABC transporter, ATP-binding protein"	SMU_1164c	5811506910	4649628401	5357737982	2817965788	230675942.9	1714643108	0.010976043	-1.731618	down
Q8DTZ8	Abortive infection protein-like C-terminal domain-containing protein	SMU_1161c	2840618259	2358251474	2354460393	888921566.2	1428613674	1157507631	0.003744361	-1.120082	down
Q8DU01	Serine/threonine-protein kinase MRCK beta	SMU_1158c	2346331727	2495141086	2219542588	2929696151	2666829075	3150861017	0.025080963	0.308976	up
Q8DU13	Response regulator	SMU_1146c	721441219.1	973375662.3	781881237.9	317176193.3	383881479.8	352393177.9	0.003753205	-1.233295	down
Q8DU15	tRNA pseudouridine synthase B (EC 5.4.99.25) (tRNA pseudouridine(55) synthase) (Psi55 synthase) (tRNA pseudouridylate synthase) (tRNA-uridine isomerase)	truB SMU_1144	4807683939	4418615635	4790124667	16917597391	17620757628	16744472518	1.94E-06	1.871357	up
Q8DU21	Phosphate transport system permease protein	pstC1 SMU_1137	1551785728	1540978001	1464292244	1792087003	1734311356	2014829186	0.021744408	0.282104	up
Q8DU28	Response regulator CiaR	ciaR SMU_1129	3278988465	2883641564	3023262063	1784885046	1927601755	1839601858	0.000596276	-0.726389	down
Q8DU42	VOC domain-containing protein	SMU_1112c	1411262575	1640273772	1286602238	1169017683	1011954770	887254638.8	0.032535332	-0.499671	down
Q8DU43	Extracellular protein	SMU_1111c	4023563018	4641038162	3230883566	7171548883	6041843320	6414612524	0.008060251	0.722499	up
Q8DU44	Integral membrane protein possible permease	SMU_1109c	1453479831	1255929861	1451089831	1793487384	1564639984	1801686618	0.030526623	0.310562	up
Q8DU45	Uncharacterized protein	SMU_1108c	372321739.3	449638962.5	514315356.4	1051785825	886108741.7	763702268.5	0.008086944	1.015594	up
Q8DU68	"Pseudouridylate synthases, 23S RNA-specific"	SMU_1081c	8240722312	7495768492	7795662943	8841602723	10801125312	9896923062	0.029834838	0.328019	up
Q8DU71	"ABC transporter, ATP-binding protein"	SMU_1078c	14020437043	14809386974	13725083478	5509597244	5320450775	6680494336	9.81E-05	-1.281102	down
Q8DU74	Flavoprotein involved in panthothenate metabolism	SMU_1074	2757303796	1469762150	1421248761	3631086755	3333464040	2918238188	0.043368947	0.807098	up
Q8DU85	"ABC transporter, proline/glycine betaine permease protein"	opuAb SMU_1062	59379863639	73463168105	57983911106	81354108143	76605660541	85696045662	0.034643505	0.35258	up
Q8DU90	Glutamine amidotransferase (EC 6.3.5.4)	SMU_1054	6534369730	3886297933	5054896339	2740544749	2595971996	3210062006	0.042815227	-0.856573	down
Q8DU92	Cysteine desulfurase	SMU_1052	4672416403	4528071903	4423531648	5275533637	5972528708	5234298733	0.018954766	0.27477	up
Q8DU97	GTP pyrophosphokinase	SMU_1046c	2010575302	1739846648	1980994886	2698733386	2912081331	2445865604	0.008320974	0.491294	up
Q8DU99	Pseudouridine synthase (EC 5.4.99.-)	SMU_1044c	2749980394	1677498140	2526363040	653637627.3	637067800.8	919962472.8	0.009589534	-1.653328	down
Q8DUC5	"Oxaloacetate decarboxylase, sodium ion pump subunit (EC 4.1.1.3)"	oadB SMU_1017	313364048.2	312897139.5	286112558.5	236024140	0	0	0.046536842	-1.950691	down
Q8DUD3	DNA topoisomerase 1 (EC 5.6.2.1) (DNA topoisomerase I)	topA SMU_1002	32268630773	28381964296	29697289926	40452993183	35708111529	39793897942	0.010344558	0.360002	up
Q8DUE7	Beta-glucosidase (EC 3.2.1.86)	bglA SMU_985	2006439734	2333681544	2382402486	1943028022	1483178445	1739919935	0.043380565	-0.37992	down
Q8DUF4	"ABC transporter, periplasmic spermidine/putrescine-binding protein"	potD SMU_976	986591437.2	852299479.1	1007633451	508678234.3	770549040.6	702895345.1	0.035514038	-0.522155	down
Q8DUF7	Spermidine/putrescine import ATP-binding protein PotA (EC 7.6.2.11)	potA SMU_973	7876620014	7841779617	7350217159	5068477369	4198209614	4347709274	0.000581341	-0.760798	down
Q8DUF8	UDP-N-acetylenolpyruvoylglucosamine reductase (EC 1.3.1.98) (UDP-N-acetylmuramate dehydrogenase)	murB SMU_972	10115771605	10958558415	10203837262	6544178394	7804401104	7894257161	0.004154886	-0.491815	down
Q8DUG1	Dihydropteroate synthase (DHPS) (EC 2.5.1.15) (Dihydropteroate pyrophosphorylase)	folP SMU_969	3226776920	3129156131	2764006467	2008145718	2003664660	1946885835	0.001769822	-0.614028	down
Q8DUG7	Dehydrogenase	SMU_962	9633288673	8961004602	6706192620	1837899453	1757737574	2472757868	0.002172548	-2.059778	down
Q8DUG8	Carboxymuconolactone decarboxylase-like domain-containing protein	SMU_961	11116062111	11989387072	8996087790	2757649397	3349370731	4611025393	0.002400996	-1.582601	down
Q8DUH9	Probable GTP-binding protein EngB	engB SMU_950	5593097226	5591598889	5384594945	9250813927	9521263302	6906465369	0.021872086	0.632051	up
Q8DUI2	Dihydrofolate reductase (EC 1.5.1.3)	dfrA SMU_947	9161144662	8623491349	8575599990	13692721025	10582287804	13445181412	0.020324484	0.516974	up
Q8DUI3	Permease	SMU_946	68196377.64	42301845.9	38579077.38	176457952.8	165670598.4	122279026.4	0.005214583	1.639331	up
Q8DUI6	3-hydroxy-3-methylglutaryl coenzyme A reductase (HMG-CoA reductase) (EC 1.1.1.88)	mvaA SMU_942	6045597289	5881819645	6566301302	9329535320	8710986095	10086974393	0.002009062	0.604946	up
Q8DUI9	Isopentenyl-diphosphate delta-isomerase (IPP isomerase) (EC 5.3.3.2) (Isopentenyl diphosphate:dimethylallyl diphosphate isomerase) (Isopentenyl pyrophosphate isomerase) (Type 2 isopentenyl diphosphate isomerase) (IDI-2)	fni SMU_939	977717197.6	926914478.2	923355036.2	620918735.9	699913691.5	466186412.4	0.008059058	-0.66222	down
Q8DUJ1	diphosphomevalonate decarboxylase (EC 4.1.1.33)	SMU_937	2784443461	3121120101	2937084671	2646619224	2224912273	2091514898	0.031760904	-0.34476	down
Q8DUJ2	"Amino acid ABC transporter, ATP-binding protein"	SMU_936	4925116838	5706597247	4835157554	956840023.2	1304059462	1777455073	0.00047545	-1.937342	down
Q8DUJ3	"Amino acid ABC transporter, permease protein"	SMU_935	352445165.7	311668643	307977924	95992086.04	0	23439980.91	0.000910952	-3.024902	down
Q8DUJ5	"Amino acid ABC transporter, periplasmic amino acid-binding protein"	SMU_933	9228347641	10759966872	8761066759	3357212329	3590477607	3212817751	0.000541214	-1.500558	down
Q8DUJ6	Uroporphyrinogen decarboxylase (URO-D) domain-containing protein	SMU_932	5864924663	6741951944	5395355816	1627342234	2671649284	1804252311	0.001471161	-1.560528	down
Q8DUJ8	Integral membrane protein	SMU_929c	946700437.7	998407433.4	984664870.1	1345165551	1575630062	1315820390	0.00646656	0.532124	up
Q8DUJ9	histidine kinase (EC 2.7.13.3)	SMU_928	3026201872	3390650390	3079055820	1823995675	1324786362	2265601917	0.0098933	-0.810509	down
Q8DUK2	Uncharacterized protein	SMU_925	0	0	0	238194729.9	233529506.9	168480504.9	0.000689663	#DIV/0!	up
Q8DUK8	"6-carboxy-5,6,7,8-tetrahydropterin synthase (EC 4.-.-.-)"	SMU_917c	3266581761	2562108002	4393057586	6623099841	5472190969	4839562118	0.039993921	0.728354	up
Q8DUL0	NADPH-dependent 7-cyano-7-deazaguanine reductase (EC 1.7.1.13) (7-cyano-7-carbaguanine reductase) (NADPH-dependent nitrile oxidoreductase) (PreQ(0) reductase)	queF SMU_915c	6643014548	7087039387	7004874598	10117749519	10844507197	9319642144	0.002309418	0.546393	up
Q8DUM8	Phosphatidic acid phosphatase type 2/haloperoxidase domain-containing protein	SMU_890	69341413.02	87426462.74	62481774.15	0	45036180.84	36326411.41	0.042682719	-1.430137	down
Q8DUN9	Small ribosomal subunit protein bS16 (30S ribosomal protein S16)	rpsP SMU_865	37034872875	40282677935	38400935233	60123338639	68045932618	64860718244	0.000489443	0.738206	up
Q8DUP0	"ABC transporter, permease component"	SMU_864	3880885922	4372985764	4085694569	5436477374	6830140372	6261906279	0.008594606	0.586456	up
Q8DUP2	RND efflux pump membrane fusion protein barrel-sandwich domain-containing protein	SMU_862	6313633789	7179869387	6045077286	9460770984	9685728848	9348624972	0.001111476	0.544389	up
Q8DUP5	Aspartate carbamoyltransferase catalytic subunit (EC 2.1.3.2) (Aspartate transcarbamylase) (ATCase)	pyrB SMU_858	2594293491	2220345812	2461436107	1560223994	1875736301	1706851004	0.00753112	-0.500603	down
Q8DUP6	Uracil permease	SMU_857	322875854.6	234393440.9	323431981	49668497.51	0	0	0.001221849	-4.14825	down
Q8DUQ1	Transcriptional regulator CpsY-like protein	SMU_852	1702561644	1672233155	2074858614	2973207975	2377038083	2508392492	0.022546683	0.528115	up
Q8DUR4	tetrahydrofolate synthase (EC 6.3.2.17) (Tetrahydrofolylpolyglutamate synthase)	fol SMU_839	545326333.3	404092223.1	515192503	755895416.1	651865843.8	838630005.7	0.019508965	0.617092	up
Q8DUT0	Aminotransferase (EC 2.6.1.-)	SMU_816	1729184363	1907402489	1952691083	2311528162	2615156429	2535474807	0.005350795	0.416931	up
Q8DUU0	"ABC transporter, ATP-binding protein"	SMU_803c	1089722164	1431059891	1034942551	55137983.86	0	21858753.84	0.000750019	-5.529202	down
Q8DUU8	Esterase	SMU_795	371055221.6	396656586.3	278290581.1	262451321.7	77872411.58	101743980.1	0.041906047	-1.242547	down
Q8DUV0	Thioesterase domain-containing protein	SMU_793	3000785361	3186054917	2943957160	4042298503	3366723485	3930166499	0.029259438	0.312505	up
Q8DUV3	Protease	SMU_789	1321744759	1097056628	1137125608	872847198	933076862.5	956528348.9	0.022830926	-0.364276	down
Q8DUW3	Shikimate dehydrogenase (NADP(+)) (SDH) (EC 1.1.1.25)	aroE SMU_778	15062944806	14068594337	15138465048	17641794193	19946026661	20462826809	0.007914514	0.390983	up
Q8DUW5	Methyltransferase	SMU_776	1723239484	1168826687	1394120516	620838714.2	907973211.7	801836068.1	0.022929959	-0.878964	down
Q8DUW8	Lysine--tRNA ligase (EC 6.1.1.6) (Lysyl-tRNA synthetase) (LysRS)	lysS SMU_773c	43513067807	40944033955	39688622601	49572471419	52349402599	50347448352	0.002566091	0.294591	up
Q8DUX3	YolD-like protein	SMU_768c	496483552.3	221480372.3	464191402.1	168495789.1	119251981.5	53035724.43	0.039344098	-1.794492	down
Q8DUX4	Protease	SMU_761	17010969641	14547061402	16512058526	22086001916	21623459546	22737741241	0.00170514	0.467069	up
Q8DUY4	Putative two-component membrane permease complex subunit SMU_746c	SMU_746c	1057757670	1291122130	1184057472	545848335.4	914056316	656114210	0.021162802	-0.739516	down
Q8DUY5	Drug-export protein multidrug resistance protein	lmrB SMU_745	0	258215189.2	262212574.5	605714604.2	721826363.6	452721275.6	0.022730943	1.77432	up
Q8DUZ9	Calcineurin-like phosphoesterase domain-containing protein	SMU_725c	0	39180725.8	0	113340800.6	148173238.2	201482918.6	0.007980101	3.562787	up
Q8DV03	DUF1934 domain-containing protein	SMU_721	567486085.1	476231755.5	574892727.7	327959123.6	315251337.8	331801116.2	0.002611135	-0.731265	down
Q8DV17	Cys-tRNA(Pro)/Cys-tRNA(Cys) deacylase (EC 4.2.-.-)	SMU_702c	8228746396	7208041676	7622584739	11087012918	10528301458	10157293385	0.001929637	0.46243	up
Q8DV29	Fe-S-cluster oxidoreductase	SMU_688	560274688.4	369842109.7	533540239.4	964852200.5	804425472.6	1032263804	0.007748603	0.936643	up
Q8DV32	LHH domain-containing protein	SMU_684	3173531482	3635610748	3238569902	4757792940	4779430468	3980910205	0.018154154	0.428029	up
Q8DV49	Response regulator SpaR	SMU_659	309469721.7	428338864.9	502659253.7	0	105938563.1	0	0.004701884	-3.549585	down
Q8DV57	"ABC transporter, substrate-binding protein"	SMU_651c	229153545.2	278083580.3	310184354.6	110810112.9	70442540.75	80449678.67	0.002204197	-1.643153	down
Q8DV90	DEAD-box ATP-dependent RNA helicase CshA (EC 3.6.4.13)	cshA SMU_611	99985971784	1.05E+11	98050520589	1.41E+11	1.72E+11	1.73E+11	0.004584575	0.682905	up
Q8DV97	Sodium-dependent transporter	SMU_602	1196729985	1418035981	1392492822	740281172.9	884132455.8	187504643.2	0.030686847	-1.145098	down
Q8DV98	Folate transporter FolT (Folate ECF transporter S component FolT)	folT SMU_600c	1492767727	1556126379	1307581414	1172018498	1213053908	1053644579	0.025956021	-0.341291	down
Q8DVA7	DUF2140 family protein	SMU_588	9358445717	11599593440	10364798183	7387707624	7440764504	8222760887	0.017141478	-0.442371	down
Q8DVB2	Hemolysin	SMU_583	564013931.1	463198608.2	387572195.2	779031703.4	606363066.7	889677793.2	0.041698443	0.68533	up
Q8DVB6	Sensor protein LytS (EC 2.7.13.3)	lytS SMU_577	950405217.4	1123843394	1020745436	162134060.3	393946077.1	734510384.1	0.02574745	-1.261905	down
Q8DVB7	Sensory transduction protein LytR	lytR SMU_576	977200251.6	1197645553	1085039377	731078672.1	750950069	709708685.4	0.005331179	-0.572746	down
Q8DVC1	Bifunctional protein FolD [Includes: Methylenetetrahydrofolate dehydrogenase (EC 1.5.1.5); Methenyltetrahydrofolate cyclohydrolase (EC 3.5.4.9)]	folD SMU_572	2500812423	2825541992	3233505963	3656693714	4990844854	4002290980	0.039434836	0.563459	up
Q8DVC2	FeoB-associated Cys-rich membrane protein	SMU_571	276488567	346500675.8	257980568.3	749463668.3	645724897	626238140.8	0.00124815	1.198209	up
Q8DVD7	Cell division protein SepF	sepF SMU_554	24130177611	19462894838	20801938353	26263137061	26394502850	28124746218	0.022484041	0.327092	up
Q8DVE5	Large ribosomal subunit assembly factor BipA (EC 3.6.5.-) (GTP-binding protein BipA)	bipA SMU_546	87045090300	94280180157	80656794097	1.03E+11	1.07E+11	1.18E+11	0.021465398	0.320246	up
Q8DVF5	Indole-3-glycerol phosphate synthase (IGPS) (EC 4.1.1.48)	trpC SMU_535	1002789078	986214836.4	820267704.7	1230334346	1544587913	1353450554	0.015403581	0.555377	up
Q8DVF7	"Anthranilate synthase, beta subunit (EC 4.1.3.27)"	trpG SMU_533	400926084.5	751756737.8	611660542.6	1237836385	1220091413	1123203366	0.004968809	1.021284	up
Q8DVH1	PDZ domain-containing protein	SMU_518	2490473503	2488767683	2622397028	894663126.5	1170443256	1219559391	0.000199784	-1.210564	down
Q8DVH8	Lipoprotein	SMU_510c	1111003107	1002471632	1037836231	2450665973	2156176087	2075835663	0.000573613	1.084474	up
Q8DVI0	Hydrolase	SMU_508	1606840477	1224617055	1668567929	2820966603	2364987559	2245931604	0.011957253	0.723795	up
Q8DVI1	Transcriptional regulator (DeoR family)	SMU_507	2027720677	2208707424	2042666430	1572427310	1491758417	1467006224	0.000917168	-0.470666	down
Q8DVI4	Site-specific DNA-methyltransferase (adenine-specific) (EC 2.1.1.72)	dam SMU_504	3780426084	3644200987	3698936221	5165103627	5139982134	4453947968	0.006848047	0.407979	up
Q8DVJ1	Xaa-Pro dipeptidase	SMU_497c	856157346.2	1050964916	985388290	721836160.4	449648417.4	402034585.6	0.018666534	-0.878327	down
Q8DVJ7	Hydrolase	SMU_488	17768295529	17403084886	17107975643	11082011559	13520687478	14799297145	0.017876487	-0.407973	down
Q8DVK6	Guanylate kinase (EC 2.7.4.8) (GMP kinase)	gmk SMU_478	5214865070	4873990660	5148760068	7629773406	6420711782	7333225632	0.005643596	0.488875	up
Q8DVK9	Mid-cell-anchored protein Z	mapZ SMU_473	17870823152	18045967275	19462707319	25065811685	22824655739	24385486281	0.00249721	0.384164	up
Q8DVL0	THUMP domain-containing protein	SMU_472	5302056629	4912785287	4070141042	6640104462	6253739727	5703060341	0.033987583	0.380563	up
Q8DVM1	"ABC transporter, amino acid binding protein"	SMU_459	4640451909	4774787257	4355711035	8757179781	8061703884	9954888718	0.001568357	0.959192	up
Q8DVM2	DEAD-box ATP-dependent RNA helicase CshB (EC 3.6.4.13)	cshB SMU_458	9842651802	9028433359	10892894688	13260603596	13046378869	12685926344	0.00552928	0.389644	up
Q8DVM4	Phospho-N-acetylmuramoyl-pentapeptide-transferase (EC 2.7.8.13) (UDP-MurNAc-pentapeptide phosphotransferase)	mraY SMU_456	654255470.9	1096040578	753912017.2	1347566204	1464186819	1145154295	0.041147451	0.660019	up
Q8DVN1	PepSY domain-containing protein	SMU_448	686254428.1	747637117.9	623307602.5	1102099498	860349542.5	928742844.3	0.02587463	0.490983	up
Q8DVN6	Polyketide cyclase	SMU_440	4883761159	4981045356	4733607490	3420229454	3919794316	2774369330	0.011641323	-0.529402	down
Q8DVP9	Translation initiation factor IF-2	infB SMU_421	1.29E+11	1.21E+11	1.26E+11	1.58E+11	1.42E+11	1.62E+11	0.011482464	0.299502	up
Q8DVQ6	"ABC transporter, permease protein"	SMU_414	1029325640	1597322578	1238856527	2357140558	2160417871	1990787692	0.011008857	0.751634	up
Q8DVR0	Biofilm regulatory protein A	brpA SMU_410	7588767251	8573520174	7475097514	11745191780	10196671049	11101848500	0.005279726	0.483305	up
Q8DVR3	DUF1361 domain-containing protein	SMU_407	580116799	466339125.7	463576495.2	0	152945245.5	38311497.56	0.001832778	-2.980997	down
Q8DVR4	Hydrolase	SMU_406c	6686954957	5223234670	6445942321	9890987896	7993449718	9202000370	0.015303679	0.561309	up
Q8DVR5	Transcriptional regulator	SMU_405c	41341033.04	147419582.2	128804907.8	0	0	0	0.03176397	#NUM!	down
Q8DVR6	DUF3899 domain-containing protein	SMU_404c	51305167.15	66229817.55	57395228.19	0	0	27679075.85	0.008551367	-2.659912	down
Q8DVS4	Regulator of chromosome segregation-like C-terminal domain-containing protein	SMU_393	10764538832	9371673439	9952448857	13541679979	11558862236	12631761715	0.022078229	0.32658	up
Q8DVT2	Glycoprotein endopeptidase	SMU_385	7680352850	8255588970	8149505687	10138755227	9129091062	9784792777	0.008613929	0.270507	up
Q8DVT4	NAD-dependent epimerase/dehydratase domain-containing protein	SMU_383c	413151857.4	412266805.2	330349683.5	106328895.1	143420511.7	163187575.4	0.001523353	-1.484859	down
Q8DVV3	Glyceraldehyde-3-phosphate dehydrogenase (EC 1.2.1.-)	gapC SMU_360	1.14E+12	1.18E+12	1.14E+12	9.68E+11	9.31E+11	8.64E+11	0.002518142	-0.323523	down
Q8DVV4	Elongation factor G (EF-G)	fusA SMU_359	6.74E+11	6.72E+11	6.80E+11	5.35E+11	5.30E+11	5.29E+11	1.03E-06	-0.346864	down
Q8DVW9	Deoxyribonuclease	SMU_341	6258492883	5702071207	6046614553	8534719327	9291339312	9202380473	0.000479322	0.585906	up
Q8DVX6	MFS transporter	SMU_333	40895597903	43233840623	41222272725	53228464943	50483981546	49395291184	0.00240357	0.288566	up
Q8DVY0	HTH DNA-binding protein	SMU_329	11599406619	12966642197	11213007980	8772583967	9490413962	8655697819	0.007573045	-0.410507	down
Q8DVY1	Carbonic anhydrase	SMU_328	3785854016	3927586500	3541049835	2172890487	2565604676	3107909416	0.018011528	-0.520397	down
Q8DVY6	N-acetyldiaminopimelate deacetylase (EC 3.5.1.47)	SMU_318	5340138317	5383955267	5570694707	3858248487	4305989497	4615396573	0.007104499	-0.350564	down
Q8DVZ5	DNA polymerase I (EC 2.7.7.7)	polI polA SMU_297	36196558781	33864014548	33653492338	51753064000	51064334762	56533619176	0.000621091	0.619597	up
Q8DW28	SUF system FeS cluster assembly SufBD N-terminal domain-containing protein	SMU_251	37131369461	27111902106	36350944177	40773080167	43922712456	47578400459	0.048792385	0.394984	up
Q8DW38	"ABC transporter, ATP-binding protein"	SMU_238c	1511033152	1018543692	1220318893	1609937504	1947171805	2101492593	0.035414311	0.593595	up
Q8DW47	Alkaline-shock protein-like protein	SMU_228	8058326532	8619150045	8332711769	5182408330	4306471518	6271313820	0.006437093	-0.666231	down
Q8DW56	IrrE N-terminal-like domain-containing protein	SMU_219	53546989.63	58334187.3	59118776.03	0	0	0	5.19E-06	#NUM!	down
Q8DW66	DUF961 domain-containing protein	SMU_209c	95367920.87	60576886.21	72431510.18	0	12304066.62	0	0.002817039	-4.214206	down
Q8DW86	"ABC transporter, ATP-binding protein possible iron and/or manganese ABC transport system"	sloA SMU_182	7828199406	6806332551	6927287817	5953517881	5488965297	6189211645	0.026637869	-0.290308	down
Q8DW90	Alpha/beta hydrolase	SMU_178	1961982378	1998108021	2192685625	1461997301	1657573622	1612205441	0.006982117	-0.378856	down
Q8DWA2	DegV domain-containing protein	SMU_165	9126681595	9471431051	7672862420	5400767670	7485303239	6454618329	0.047297578	-0.441831	down
Q8DWA6	Transcriptional regulator	SMU_161	1328895846	1299158160	1204313228	1119204146	950487459	825421438.2	0.02836028	-0.404616	down
Q8DWA8	Mini-ribonuclease 3 (Mini-3) (Mini-RNase 3) (EC 3.1.26.-) (Mini-RNase III) (Mini-III)	mrnC SMU_159	730194838	407556029.1	339139234.9	755295253	975128369.7	1051649040	0.04389563	0.913598	up
Q8DWB0	Serine acetyltransferase (EC 2.3.1.30)	cysE SMU_157	3732522421	3818684440	4025469865	3537061204	2751857569	3131380755	0.041538336	-0.297376	down
Q8DWC2	Peptide deformylase (PDF) (EC 3.5.1.88) (Polypeptide deformylase)	def SMU_143c	10907560558	12267415231	12592027107	18259962182	16006951507	15997570787	0.006103228	0.49091	up
Q8DWC4	Glutathione reductase (EC 1.8.1.7)	SMU_140	408318412.3	314411977.3	274221344.4	56882457.92	26289422.28	0	0.002096282	-3.583356	down
Q8DWC6	Malate permease	SMU_138	1749776046	1768388409	1293022590	621268831.1	880102760.8	991972922.2	0.015349776	-0.948311	down
Q8DWC7	Malolactic enzyme	mleS SMU_137	66646401218	72273466213	68474403491	39545746637	33560226203	37626362512	0.000184187	-0.905299	down
Q8DWC8	Transcriptional regulator	SMU_136c	1167177906	1229604936	2341438836	3203170468	3480769641	2434747601	0.04156176	0.944481	up
Q8DWD1	MDR permease transmembrane efflux protein	SMU_133c	160158486	134608118.5	162624786.7	89979452.1	126848631.6	66217684.75	0.042482997	-0.692394	down
Q8DWD3	lipoate--protein ligase (EC 6.3.1.20)	lplA SMU_131	14172936112	14478708964	13081239794	16762555258	18181830007	16734969951	0.006562673	0.308403	up
Q8DWE2	S-(hydroxymethyl)glutathione dehydrogenase (EC 1.1.1.284)	adh SMU_119	10419046590	10723943290	9694730529	9208302375	8724675490	7628945503	0.034471875	-0.2707	down
Q8DWH4	N-acetyl-muramidase	SMU_76	3866325277	3805013953	3319231217	4621255836	4488964647	4562657329	0.007257926	0.315051	up
Q8DWI3	protein-tyrosine-phosphatase (EC 3.1.3.48)	SMU_65	702925936.6	702275114.9	757393475.3	947897593.1	937492174.3	1117786903	0.010213071	0.473726	up
Q8DWI8	Apea-like HEPN domain-containing protein	SMU_58	812854503.1	700769513.9	943429937.6	1014875795	1015618129	1050698783	0.042992724	0.326559	up
Q8DWK7	Transcriptional regulator	SMU_38c	380765190.6	387576796.3	494059600	128544932.3	169170070.5	193652803.7	0.003396493	-1.361296	down
Q8DWK9	Suppressor of fused-like domain-containing protein	SMU_36	1725910372	1552985862	1401806853	0	0	0	7.60E-05	#NUM!	down
Q8DWM4	Cell shape-determining protein MreC (Cell shape protein MreC)	mreC SMU_20	5060212059	5354951665	5673420328	4620555645	3040973731	3930641628	0.037769503	-0.472887	down
Q8DWM6	Amino acid permease	SMU_16	397721019.3	499961135.6	462807861.6	262961460.3	240788742.4	219547297.6	0.002800688	-0.911465	down
Q8DWN2	Cell division protein DivIC	SMU_10	1072835261	1016049752	927424272.9	1792887221	1255182538	1450376733	0.038566266	0.576642	up
Q8DWN4	Transcription-repair-coupling factor (TRCF) (EC 3.6.4.-)	trcF mfd SMU_08	12969313514	13766550456	13103846665	17019625118	28653252993	27950849250	0.040591196	0.885964	up
Q8DWN5	Peptidyl-tRNA hydrolase (PTH) (EC 3.1.1.29)	pth SMU_07	5190396293	5089208471	4361588822	6907677175	6723613743	5528878296	0.040605721	0.388077	up
Q8DWN7	DUF951 domain-containing protein	SMU_05	169558287.4	68961144.02	66744525.73	490283235.5	315029608.1	356137189.2	0.010487909	1.927798	up
Q8DWN8	Beta sliding clamp	dnaN SMU_02	22724946073	22837103696	22722618107	30746355384	29917111908	28697750981	0.000296671	0.388087	up
Q93DA2	Methionine import ATP-binding protein MetN (EC 7.4.2.11)	metN atmD SMU_1939c	8622659247	10691614434	9862021374	12595422832	12058235934	11213978786	0.036784596	0.297886	up
Q9KIJ3	Metal ABC transporter substrate-binding lipoprotein SloC	sloC SMU_184	14430547535	12998047371	12262871066	11017994162	9222892338	9175203132	0.017600881	-0.432223	down
Q9KJ75	PTS system mannitol-specific EIICB component (EIICB-Mtl) (EII-Mtl) [Includes: Mannitol permease IIC component (PTS system mannitol-specific EIIC component); Mannitol-specific phosphotransferase enzyme IIB component (EC 2.7.1.197) (PTS system mannitol-specific EIIB component)]	mtlA SMU_1185	1169073375	1045515195	1001213100	834466768	782483879.2	663041581	0.011978408	-0.49615	down

## Sheet: Table S6
No	LipidIon	LipidGroup	Class	FattyAcid	FA1	FA2	FA3	CalcMz	ObsMz	Rt	IonFormula	QC_1	QC_2	QC_3	QC_4	UA159-Mg-1	UA159-Mg-2	UA159-Mg-3	UA159-1	UA159-2	UA159-3	2341-Mg-1	2341-Mg-2	2341-Mg-3	2341-1	2341-2	2341-3
1	BiotinylPE(14:1_14:3)+Na	BiotinylPE(28:4)+Na	BiotinylPE	(14:1_14:3)	(14:1)	(14:3)		876.457	876.457	1.3975	C43 H72 O10 N3 S1 P1 Na1	7.94291e+06	6.21866e+06	6.76076e+06	7.49568e+06	7.16341e+06	7.52956e+06	7.47385e+06	8.28388e+06	7.68266e+06	7.45469e+06	8.27434e+06	7.67452e+06	6.8588e+06	7.36661e+06	8.0338e+06	7.88742e+06
2	BisMePA(18:0)+Na	BisMePA(18:0)+Na	BisMePA	(18:0)	(18:0)			503.274	503.274	1.3465	C23 H45 O8 N0 P1 Na1	8.18956e+06	6.66943e+06	7.40633e+06	7.44323e+06	9.06802e+06	7.15838e+06	7.6422e+06	9.17283e+06	9.39777e+06	7.71428e+06	6.53073e+06	6.11371e+06	6.07753e+06	6.43927e+06	6.21617e+06	7.12351e+06
3	BisMePA(16:0e_22:5)+Na	BisMePA(38:5e)+Na	BisMePA	(16:0e_22:5)	(16:0e)	(22:5)		759.53	759.528	5.311	C43 H77 O7 N0 P1 Na1	0	64756.9	139083	624145	2.63735e+06	7.93351e+06	8.51615e+06	1.47606e+06	2.4321e+06	2.40737e+06	7.95995e+06	7.6817e+06	6.75261e+06	7.81252e+06	7.05051e+06	8.22594e+06
4	BisMePA(16:0e_22:5)+Na	BisMePA(38:5e)+Na	BisMePA	(16:0e_22:5)	(16:0e)	(22:5)		759.53	759.53	5.366	C43 H77 O7 N0 P1 Na1	3.76041e+06	4.12113e+06	5.21134e+06	5.83365e+06	7.1583e+06	7.93632e+06	8.5177e+06	6.57931e+06	7.02609e+06	6.86994e+06	2.51706e+06	1.73016e+06	1.61029e+06	2.13802e+06	673387	2.82979e+06
5	BisMePA(20:1_20:1)+Na	BisMePA(40:2)+Na	BisMePA	(20:1_20:1)	(20:1)	(20:1)		807.587	807.587	10.795	C45 H85 O8 N0 P1 Na1	1.60299e+07	2.17148e+07	2.55171e+07	1.32199e+07	1.74968e+07	2.21241e+07	2.24671e+07	1.51056e+07	2.79058e+07	3.01685e+07	1.1955e+07	3.86557e+06	6.49334e+06	1.03876e+08	6.62462e+07	6.0604e+07
6	Cer(d12:0_16:0)+H	Cer(d28:0)+H	Cer	(d12:0_16:0)	(d12:0)	(16:0)		456.441	456.441	9.5035	C28 H58 O3 N1	2.21e+08	2.11024e+08	2.93884e+08	1.84635e+08	2.27142e+08	3.91921e+08	4.47993e+08	3.69215e+08	3.54358e+08	6.45921e+08	7.893e+08	1.90746e+08	6.85098e+08	3.19714e+08	6.18568e+08	7.67337e+08
7	Cer(d12:0_16:0)+H	Cer(d28:0)+H	Cer	(d12:0_16:0)	(d12:0)	(16:0)		456.441	456.441	9.583	C28 H58 O3 N1	5.84643e+08	6.29079e+08	6.39382e+08	5.8486e+08	6.74743e+08	6.78674e+08	7.13412e+08	6.52524e+08	5.87856e+08	4.61773e+07	3.3426e+07	2.09798e+07	1.22178e+08	7.18615e+06	2.10673e+07	1.6119e+08
8	Cer(d12:0_16:0)+H	Cer(d28:0)+H	Cer	(d12:0_16:0)	(d12:0)	(16:0)		456.441	456.441	9.7295	C28 H58 O3 N1	7.70375e+07	8.48782e+07	7.96095e+07	8.0253e+07	1.0002e+08	8.78856e+07	9.71896e+07	7.44091e+07	4.64279e+07	5.30147e+07	2.23034e+07	1.60012e+07	1.82605e+07	2.35876e+07	2.23187e+07	3.04122e+07
9	Cer(d14:0_15:0+O)+H	Cer(d29:0+O)+H	Cer	(d14:0_15:0+O)	(d14:0)	(15:0+O)		486.452	486.452	8.987	C29 H60 O4 N1	1.09139e+06	2.28824e+06	687158	1.20496e+06	2.6259e+06	114910	860936	407265	1.99381e+06	1.50814e+06	1.44943e+06	618200	372268	2.2267e+06	365143	1.45453e+06
10	Cer(d15:0_14:0+O)+H	Cer(d29:0+O)+H	Cer	(d15:0_14:0+O)	(d15:0)	(14:0+O)		486.452	486.452	9.1865	C29 H60 O4 N1	1.09766e+06	4.39856e+06	2.01956e+06	1.12742e+06	2.84947e+06	605838	1.18721e+06	2.05678e+06	1.51884e+06	1.69681e+06	2.9494e+06	2.56999e+06	2.68195e+06	1.15278e+06	1.96109e+06	2.19155e+06
11	Cer(d14:0_15:0+O)+H	Cer(d29:0+O)+H	Cer	(d14:0_15:0+O)	(d14:0)	(15:0+O)		486.452	486.452	9.4445	C29 H60 O4 N1	903273	2.87497e+06	944632	2.81315e+06	916287	1.45675e+06	1.56001e+06	791274	2.58381e+06	1.90929e+06	1.36995e+06	520084	930048	1.07627e+06	7.86525e+07	1.21925e+06
12	Cer(d14:0_15:0+O)+H	Cer(d29:0+O)+H	Cer	(d14:0_15:0+O)	(d14:0)	(15:0+O)		486.452	486.452	9.6495	C29 H60 O4 N1	1.13428e+06	338366	1.85561e+06	195381	4.6673e+06	5.15554e+06	2.0188e+06	929709	677791	1.9017e+06	1.8714e+06	631436	516035	2.69842e+06	1.04514e+06	757583
13	Cer(d13:0_16:0+O)+H	Cer(d29:0+O)+H	Cer	(d13:0_16:0+O)	(d13:0)	(16:0+O)		486.452	486.452	9.829	C29 H60 O4 N1	1.85195e+06	1.40296e+06	1.41739e+06	1.11216e+06	1.3137e+06	1.65904e+06	1.09422e+06	585741	760275	1.74057e+06	2.15404e+06	1.00116e+06	819334	1.34475e+06	851731	322703
14	Cer(d14:0_15:0+O)+H	Cer(d29:0+O)+H	Cer	(d14:0_15:0+O)	(d14:0)	(15:0+O)		486.452	486.452	9.933	C29 H60 O4 N1	2.19137e+06	2.07617e+06	886112	1.06537e+06	558361	422734	1.66192e+06	1.08179e+06	1.38854e+06	2.64893e+06	1.05529e+06	2.53745e+06	1.27563e+06	772237	1.10281e+06	271621
15	Cer(d14:0_15:0+O)+H	Cer(d29:0+O)+H	Cer	(d14:0_15:0+O)	(d14:0)	(15:0+O)		486.452	486.452	10.1455	C29 H60 O4 N1	1.40023e+06	1.70329e+06	1.38063e+06	1.16837e+06	742895	1.5106e+06	2.83679e+06	757256	1.8948e+06	2.57894e+06	1.6466e+06	2.18471e+06	1.8628e+06	1.88652e+06	754326	596002
16	Cer(d13:0_16:0+O)+H	Cer(d29:0+O)+H	Cer	(d13:0_16:0+O)	(d13:0)	(16:0+O)		486.452	486.452	10.3775	C29 H60 O4 N1	1.14971e+06	903038	1.06272e+06	1.40149e+06	1.173e+06	648173	592051	796144	788740	931744	329667	289179	616565	524631	1.11822e+06	863782
17	Cer(d14:0_15:0+O)+H	Cer(d29:0+O)+H	Cer	(d14:0_15:0+O)	(d14:0)	(15:0+O)		486.452	486.452	10.8185	C29 H60 O4 N1	934506	2.59372e+06	552478	963701	519029	751006	1.03271e+06	297805	1.37672e+06	1.62177e+06	816126	305558	216716	721455	627475	424825
18	Cer(d13:0_16:0+O)+H	Cer(d29:0+O)+H	Cer	(d13:0_16:0+O)	(d13:0)	(16:0+O)		486.452	486.452	11.0415	C29 H60 O4 N1	677480	1.47209e+06	1.50783e+06	373103	2.59595e+06	1.71171e+06	3.30315e+06	2.00056e+06	585006	1.47289e+06	78962.9	351294	717052	23919.2	275265	531768
19	Cer(d13:0_16:0+O)+H	Cer(d29:0+O)+H	Cer	(d13:0_16:0+O)	(d13:0)	(16:0+O)		486.452	486.452	11.1695	C29 H60 O4 N1	236669	173875	168624	527272	239051	1.43013e+06	2.24914e+06	323757	261073	1.39611e+06	698204	500760	1.35176e+06	76478.5	691598	657128
20	Cer(d12:0_17:0+O)+H	Cer(d29:0+O)+H	Cer	(d12:0_17:0+O)	(d12:0)	(17:0+O)		486.452	486.452	11.3805	C29 H60 O4 N1	1.59378e+06	868134	386471	1.16458e+06	1.77941e+06	295859	351131	951452	95280.7	616433	666622	1.66738e+06	1.16035e+06	509535	1.68738e+06	1.41986e+06
21	Cer(d12:0_17:0+O)+H	Cer(d29:0+O)+H	Cer	(d12:0_17:0+O)	(d12:0)	(17:0+O)		486.452	486.452	11.6275	C29 H60 O4 N1	1.10327e+06	354377	1.0227e+06	2.34219e+06	1.01372e+06	2.96996e+06	315647	1.58404e+06	1.53196e+06	2.613e+06	950672	1.18961e+06	857619	910403	1.38003e+06	473820
22	Cer(d15:0_14:0+O)+H	Cer(d29:0+O)+H	Cer	(d15:0_14:0+O)	(d15:0)	(14:0+O)		486.452	486.452	11.78	C29 H60 O4 N1	742999	1.04928e+06	2.83039e+06	1.58792e+06	1.23205e+06	980109	1.86438e+06	4.43329e+06	955130	2.15957e+06	842993	954917	271422	2.44556e+06	1.69635e+06	475849
23	Cer(d15:0_14:0+O)+H	Cer(d29:0+O)+H	Cer	(d15:0_14:0+O)	(d15:0)	(14:0+O)		486.452	486.452	12.0055	C29 H60 O4 N1	2.19986e+06	974372	842659	910958	1.59203e+06	2.28158e+06	2.61765e+06	647253	868099	821820	514949	1.7346e+06	1.28707e+06	1.52775e+06	857305	934705
24	Cer(d12:0_17:0+O)+H	Cer(d29:0+O)+H	Cer	(d12:0_17:0+O)	(d12:0)	(17:0+O)		486.452	486.452	12.216	C29 H60 O4 N1	2.23864e+06	1.43844e+06	3.84944e+06	1.19271e+06	2.96385e+06	1.44506e+06	3.06142e+06	861704	1.54487e+06	1.06438e+06	1.63182e+06	2.1488e+06	1.27176e+06	1.3683e+06	2.10133e+06	1.34342e+06
25	Cer(d15:0_14:0+O)+H	Cer(d29:0+O)+H	Cer	(d15:0_14:0+O)	(d15:0)	(14:0+O)		486.452	486.452	12.355	C29 H60 O4 N1	1.51438e+06	680453	422937	1.76508e+06	427402	515852	1.47639e+06	2.01701e+06	865466	1.11178e+06	367067	1.62818e+06	3.54787e+06	304669	1.88882e+06	1.80528e+06
26	Cer(d15:0_14:0+O)+H	Cer(d29:0+O)+H	Cer	(d15:0_14:0+O)	(d15:0)	(14:0+O)		486.452	486.452	12.557	C29 H60 O4 N1	2.30804e+06	4.61367e+08	3.16784e+06	4.68666e+08	4.39213e+06	2.7943e+06	497189	999540	6.38713e+06	3.71755e+06	5.31521e+08	1.10941e+06	1.11486e+06	1.95991e+06	2.32147e+06	2.96985e+06
27	Cer(d13:0_16:0+O)+H	Cer(d29:0+O)+H	Cer	(d13:0_16:0+O)	(d13:0)	(16:0+O)		486.452	486.452	12.704	C29 H60 O4 N1	1.42046e+06	4.61371e+08	1.90421e+06	1.26211e+06	1.44825e+06	1.87553e+06	2.07301e+06	2.8728e+06	2.90807e+06	1.28997e+06	3.44374e+06	3.09647e+06	2.12742e+06	5.95905e+06	4.11567e+06	909946
28	Cer(d14:0_15:0+O)+H	Cer(d29:0+O)+H	Cer	(d14:0_15:0+O)	(d14:0)	(15:0+O)		486.452	486.452	12.891	C29 H60 O4 N1	5.53793e+06	1.02833e+06	677311	4.26264e+06	3.79222e+06	1.92338e+06	882917	987156	1.21902e+06	4.60196e+08	295850	1.33317e+06	6.7297e+06	2.63975e+06	2.09953e+06	5.43506e+08
29	Cer(d14:0_15:0+O)+H	Cer(d29:0+O)+H	Cer	(d14:0_15:0+O)	(d14:0)	(15:0+O)		486.452	486.452	13.0415	C29 H60 O4 N1	1.07137e+06	1.43137e+06	844057	3.95694e+06	660643	402339	1.04872e+06	1.1259e+06	375810	4.56499e+08	1.42052e+06	2.50132e+06	3.61461e+06	5.07101e+08	3.51989e+06	1.98804e+06
30	Cer(d13:0_16:0+O)+H	Cer(d29:0+O)+H	Cer	(d13:0_16:0+O)	(d13:0)	(16:0+O)		486.452	486.452	13.2015	C29 H60 O4 N1	2.3045e+06	815266	1.21378e+06	1.31304e+06	913978	1.30167e+06	1.43498e+06	1.88061e+06	3.55904e+08	1.26564e+06	1.57363e+06	3.2562e+06	1.7628e+06	2.48271e+06	4.36672e+08	1.47735e+09
31	Cer(d13:0_16:0+O)+H	Cer(d29:0+O)+H	Cer	(d13:0_16:0+O)	(d13:0)	(16:0+O)		486.452	486.452	13.3615	C29 H60 O4 N1	4.29457e+08	1.18801e+06	1.2054e+07	1.05156e+07	1.89522e+06	3.42373e+06	1.08929e+07	4.15806e+08	7.42807e+06	586542	1.07887e+06	5.15364e+08	5.26653e+08	2.36601e+06	1.76892e+06	1.2085e+07
32	Cer(d16:0_14:0)+H	Cer(d30:0)+H	Cer	(d16:0_14:0)	(d16:0)	(14:0)		484.472	484.472	10.218	C30 H62 O3 N1	4.26992e+08	2.19255e+08	2.21929e+08	1.82711e+08	9.2305e+08	9.28003e+08	9.37994e+08	7.69486e+08	7.72714e+08	8.95756e+08	9.3456e+08	9.10928e+08	8.84633e+08	9.14014e+08	1.50066e+08	1.48278e+08
33	Cer(d12:0_18:1)+H	Cer(d30:1)+H	Cer	(d12:0_18:1)	(d12:0)	(18:1)		482.457	482.457	9.5805	C30 H60 O3 N1	997961	1.46317e+06	1.33926e+06	1.96576e+06	5.03513e+06	2.47624e+07	1.67685e+07	2.32862e+07	3.84153e+06	5.15943e+06	2.75301e+07	2.4536e+07	2.32824e+07	8.24457e+06	2.03513e+07	3.21858e+07
34	Cer(d12:0_18:1)+H	Cer(d30:1)+H	Cer	(d12:0_18:1)	(d12:0)	(18:1)		482.457	482.457	9.6305	C30 H60 O3 N1	1.75197e+07	8.17425e+06	1.31626e+07	1.72858e+07	2.5507e+07	3.20223e+06	5.43216e+06	1.41858e+07	1.89025e+07	1.62847e+07	3.59206e+06	722796	2.30867e+06	2.61678e+07	1.05469e+06	1.71323e+06
35	Cer(d17:0_14:0+O)+H	Cer(d31:0+O)+H	Cer	(d17:0_14:0+O)	(d17:0)	(14:0+O)		514.483	514.483	14.589	C31 H64 O4 N1	277599	226870	346983	70590.8	476496	152397	488820	261254	172898	174536	187089	3.23782e+06	52814.8	351150	101354	228080
36	Cer(d16:0_16:0)+H	Cer(d32:0)+H	Cer	(d16:0_16:0)	(d16:0)	(16:0)		512.504	512.504	10.7845	C32 H66 O3 N1	3.20662e+09	3.62231e+09	3.91135e+09	3.6325e+09	4.0139e+09	4.10394e+09	3.9974e+09	3.47304e+09	3.18181e+09	3.63087e+09	4.3669e+09	4.1716e+09	3.98477e+09	4.13665e+09	3.91557e+09	4.44067e+09
37	Cer(d16:0_16:0)+H	Cer(d32:0)+H	Cer	(d16:0_16:0)	(d16:0)	(16:0)		512.504	512.504	10.8915	C32 H66 O3 N1	3.20662e+09	3.62231e+09	3.91135e+09	3.6325e+09	3.70364e+07	4.10394e+09	6.08313e+08	3.47304e+09	3.18181e+09	3.63087e+09	7.63122e+08	2.47333e+08	3.60833e+08	1.01785e+09	5.66159e+08	5.69811e+08
38	Cer(d16:0_16:0)+H	Cer(d32:0)+H	Cer	(d16:0_16:0)	(d16:0)	(16:0)		512.504	512.504	11.187	C32 H66 O3 N1	8.75159e+06	3.22769e+06	2.79149e+06	7.19839e+06	4.63763e+06	7.00113e+06	1.22519e+07	5.17239e+06	3.21326e+07	3.64955e+06	8.59952e+06	1.38568e+06	4.93939e+06	6.0519e+06	7.25229e+06	2.28265e+06
39	Cer(d16:0_16:0)+H	Cer(d32:0)+H	Cer	(d16:0_16:0)	(d16:0)	(16:0)		512.504	512.504	10.7845	C32 H66 O3 N1	3.21016e+09	3.62638e+09	3.91534e+09	3.63662e+09	4.01843e+09	4.10847e+09	3.99681e+09	3.47676e+09	3.18189e+09	3.63483e+09	4.28126e+09	4.17593e+09	3.9886e+09	4.14057e+09	3.91893e+09	4.5125e+09
40	Cer(d16:0_16:1)+H	Cer(d32:1)+H	Cer	(d16:0_16:1)	(d16:0)	(16:1)		510.488	510.488	10.2585	C32 H64 O3 N1	1.90739e+07	1.60088e+07	5.5522e+07	5.3449e+07	6.59088e+07	7.84474e+07	5.70707e+07	5.60384e+07	5.05205e+07	5.89839e+07	6.70958e+07	6.57946e+07	5.75343e+07	7.32832e+07	5.53408e+07	8.97033e+07
41	Cer(d16:0_16:1)+H	Cer(d32:1)+H	Cer	(d16:0_16:1)	(d16:0)	(16:1)		510.488	510.488	10.2995	C32 H64 O3 N1	2.05871e+07	2.68041e+07	5.55211e+07	5.3452e+07	6.59048e+07	7.84462e+07	7.22647e+07	5.60392e+07	5.0522e+07	5.89839e+07	3.72762e+06	1.6731e+07	5.9639e+06	3.99814e+06	5.53438e+07	1.32139e+07
42	Cer(d32:1)+H	Cer(d32:1)+H	Cer	(d32:1)	(d32:1)			510.488	510.488	10.4485	C32 H64 O3 N1	5.16286e+06	1.10706e+07	1.37489e+07	2.91053e+06	1.81633e+07	1.0062e+07	1.56942e+07	2.34489e+06	4.24537e+06	1.35107e+07	4.2968e+06	2.92977e+06	3.57595e+06	5.28e+06	4.80258e+06	6.27452e+06
43	Cer(d33:0)+H	Cer(d33:0)+H	Cer	(d33:0)	(d33:0)			526.519	526.519	11.065	C33 H68 O3 N1	791570	77670.6	2.77516e+06	3.10418e+06	5.08345e+06	2.31782e+07	2.22802e+07	4.91163e+06	7.41724e+06	1.24628e+07	1.28356e+07	2.08322e+07	1.96646e+07	2.00044e+07	1.07114e+07	2.25142e+07
44	Cer(d15:2_18:2+O)+H	Cer(d33:4+O)+H	Cer	(d15:2_18:2+O)	(d15:2)	(18:2+O)		534.452	534.452	7.739	C33 H60 O4 N1	1.96752e+06	2.45727e+06	3.71258e+06	5.42501e+06	2.36781e+07	2.16428e+07	2.26543e+07	2.20977e+07	2.0783e+07	1.93358e+07	1.01391e+07	5.10307e+06	1.48629e+06	5.62145e+06	1.29816e+07	8.73129e+06
45	Cer(d15:2_18:2+O)+H	Cer(d33:4+O)+H	Cer	(d15:2_18:2+O)	(d15:2)	(18:2+O)		534.452	534.452	7.8235	C33 H60 O4 N1	1.92765e+07	1.95365e+07	2.06524e+07	1.93827e+07	2.36781e+07	2.16428e+07	2.26543e+07	2.20977e+07	2.0783e+07	1.93358e+07	3.27532e+06	2.36287e+06	3.1906e+06	930983	4937.71	870497
46	Cer(d16:0_18:0)+H	Cer(d34:0)+H	Cer	(d16:0_18:0)	(d16:0)	(18:0)		540.535	540.535	11.335	C34 H70 O3 N1	6.56063e+08	8.57068e+08	2.97582e+09	2.80807e+09	3.35354e+09	3.26962e+09	3.23157e+09	2.57828e+09	2.71576e+09	2.96696e+09	3.42353e+09	3.2659e+09	3.27506e+09	3.27632e+09	3.09849e+09	3.54081e+09
47	Cer(d16:0_18:0)+H	Cer(d34:0)+H	Cer	(d16:0_18:0)	(d16:0)	(18:0)		540.535	540.535	11.415	C34 H70 O3 N1	2.398e+09	2.93122e+09	2.97582e+09	2.80807e+09	3.35354e+09	3.26962e+09	3.23157e+09	2.57828e+09	2.71576e+09	2.96696e+09	2.81125e+08	9.81005e+07	3.60167e+08	6.74901e+07	3.26539e+08	4.00334e+08
48	Cer(d16:0_18:0+O)+H	Cer(d34:0+O)+H	Cer	(d16:0_18:0+O)	(d16:0)	(18:0+O)		556.53	556.53	10.183	C34 H70 O4 N1	3.01145e+07	1.177e+07	3.17264e+07	6.5832e+07	4.73959e+07	8.37775e+07	8.31815e+07	6.98485e+07	6.22448e+07	7.69611e+07	2.84043e+07	8.88567e+06	2.63806e+07	3.13596e+07	3.2608e+07	2.9683e+07
49	Cer(d16:0_18:0+O)+H	Cer(d34:0+O)+H	Cer	(d16:0_18:0+O)	(d16:0)	(18:0+O)		556.53	556.53	10.327	C34 H70 O4 N1	1.46664e+07	6.48146e+06	9.36931e+06	1.04298e+07	2.28567e+06	1.82798e+06	1.09028e+07	1.59526e+07	1.82523e+06	1.33836e+07	1.24874e+06	1.40101e+06	1.97998e+06	5.947e+06	834423	5.68559e+06
50	Cer(d16:0_18:0+O)+H	Cer(d34:0+O)+H	Cer	(d16:0_18:0+O)	(d16:0)	(18:0+O)		556.53	556.53	10.591	C34 H70 O4 N1	1.27357e+08	6.86014e+08	6.50048e+08	2.52873e+08	3.47608e+08	7.41495e+08	6.61838e+08	5.14624e+08	5.14771e+08	5.70513e+08	6.77917e+08	6.05002e+08	5.74272e+08	7.06466e+08	6.19248e+08	7.77482e+08
51	Cer(d16:0_18:1)+H	Cer(d34:1)+H	Cer	(d16:0_18:1)	(d16:0)	(18:1)		538.519	538.52	10.818	C34 H68 O3 N1	7.2295e+07	7.94904e+07	9.11079e+07	8.1879e+07	1.05165e+08	1.25076e+08	1.10334e+08	9.32409e+07	8.21006e+07	9.61527e+07	1.09589e+08	1.06491e+08	8.93839e+07	1.25618e+08	9.35099e+07	1.40879e+08
52	Cer(d34:1)+H	Cer(d34:1)+H	Cer	(d34:1)	(d34:1)			538.519	538.519	10.851	C34 H68 O3 N1	7.2295e+07	7.94904e+07	9.11079e+07	8.1879e+07	1.05165e+08	1.25076e+08	1.10334e+08	9.32409e+07	8.21006e+07	9.61527e+07	4.15355e+06	3.28936e+06	8.93839e+07	1.25618e+08	9.35099e+07	1.40879e+08
53	Cer(d16:0_18:1)+H	Cer(d34:1)+H	Cer	(d16:0_18:1)	(d16:0)	(18:1)		538.519	538.519	10.977	C34 H68 O3 N1	7.2295e+07	7.94904e+07	1.58318e+07	3.84471e+06	2.49296e+06	1.8834e+07	1.29939e+07	2.43243e+07	1.63863e+07	4.77838e+06	2.21587e+07	2.20179e+07	9.37761e+06	2.30147e+07	1.21123e+07	7.84058e+06
54	Cer(d18:0_18:0)+H	Cer(d36:0)+H	Cer	(d18:0_18:0)	(d18:0)	(18:0)		568.566	568.566	11.7925	C36 H74 O3 N1	9.34821e+08	1.14235e+09	1.02776e+09	1.14189e+09	1.29373e+09	1.29906e+09	1.2624e+09	1.00495e+09	1.01641e+09	1.19502e+09	1.42328e+09	1.26046e+09	1.21677e+09	1.2234e+09	1.14656e+09	1.41603e+09
55	Cer(d18:0_18:0)+H	Cer(d36:0)+H	Cer	(d18:0_18:0)	(d18:0)	(18:0)		568.566	568.566	11.874	C36 H74 O3 N1	9.34821e+08	1.14235e+09	1.02776e+09	1.14189e+09	1.29373e+09	3.43235e+08	4.11572e+08	1.00495e+09	1.01641e+09	1.19502e+09	2.06986e+08	2.28231e+07	2.62743e+08	4.55053e+07	8.1125e+07	2.36531e+08
56	Cer(d16:0_20:0+O)+H	Cer(d36:0+O)+H	Cer	(d16:0_20:0+O)	(d16:0)	(20:0+O)		584.561	584.561	10.8425	C36 H74 O4 N1	1.42466e+07	4.03739e+07	2.81567e+07	4.24085e+07	4.75304e+07	2.01666e+07	4.78769e+07	1.445e+07	3.82707e+07	4.81399e+07	7.77969e+06	2.24783e+06	4.30819e+07	4.58137e+07	4.37827e+07	5.2052e+06
57	Cer(d16:0_20:1)+H	Cer(d36:1)+H	Cer	(d16:0_20:1)	(d16:0)	(20:1)		566.551	566.551	11.344	C36 H72 O3 N1	9.32839e+06	1.06235e+07	4.70521e+07	4.48929e+07	6.36669e+07	6.96107e+07	6.81164e+07	4.82859e+07	4.9261e+07	5.38693e+07	6.53519e+07	6.04634e+07	5.55315e+07	7.37807e+07	5.72806e+07	7.82234e+07
58	Cer(d16:0_20:1)+H	Cer(d36:1)+H	Cer	(d16:0_20:1)	(d16:0)	(20:1)		566.551	566.551	11.4115	C36 H72 O3 N1	3.99204e+07	4.50948e+07	4.70525e+07	4.48927e+07	6.36667e+07	6.96075e+07	6.81161e+07	4.82858e+07	4.92607e+07	5.38695e+07	3.90727e+06	1.67869e+06	7.99659e+06	3.29435e+06	3.81043e+06	8.99891e+06
59	Cer(d18:1_18:0+O)+H	Cer(d36:1+O)+H	Cer	(d18:1_18:0+O)	(d18:1)	(18:0+O)		582.546	582.546	10.6405	C36 H72 O4 N1	8.03347e+06	3.29846e+07	3.20313e+07	3.01277e+07	3.87128e+07	4.65406e+07	4.01763e+07	3.19401e+07	3.09884e+07	3.57021e+07	2.2528e+06	3.65452e+07	9.8034e+06	2.24075e+07	1.65477e+07	3.96701e+07
60	Cer(d18:1_18:0+O)+H	Cer(d36:1+O)+H	Cer	(d18:1_18:0+O)	(d18:1)	(18:0+O)		582.546	582.546	10.734	C36 H72 O4 N1	4.88161e+06	7.10816e+06	6.5701e+06	699922	1.67733e+06	8.37942e+06	7.4276e+06	1.08956e+06	5.40705e+06	6.6455e+06	783315	3.69134e+06	353776	1.59681e+06	1.51124e+06	642924
61	Cer(d20:0_18:0)+H	Cer(d38:0)+H	Cer	(d20:0_18:0)	(d20:0)	(18:0)		596.598	596.598	12.2115	C38 H78 O3 N1	4.5909e+08	5.35985e+08	4.47794e+08	5.57285e+08	6.21661e+08	6.18521e+08	2.18905e+08	4.84044e+08	5.06863e+08	5.48191e+08	6.74832e+08	4.74739e+08	5.94661e+08	4.39297e+08	5.9011e+08	2.9974e+08
62	Cer(d20:0_18:0)+H	Cer(d38:0)+H	Cer	(d20:0_18:0)	(d20:0)	(18:0)		596.598	596.598	12.2905	C38 H78 O3 N1	1.78754e+08	2.56267e+08	2.60864e+08	4.1496e+08	2.40004e+08	3.12766e+08	117103077	3.61393e+08	3.75804e+08	3.64506e+08	1.09525e+08	1.22392e+08	1.2849e+08	2.39135e+07	2.57526e+08	1.21577e+08
63	Cer(d22:1_16:0)+H	Cer(d38:1)+H	Cer	(d22:1_16:0)	(d22:1)	(16:0)		594.582	594.582	11.807	C38 H76 O3 N1	1.83984e+08	2.22488e+08	1.99173e+08	2.21037e+08	2.47657e+08	2.52634e+08	2.46367e+08	1.87253e+08	1.87536e+08	2.22937e+08	2.64106e+08	2.39484e+08	2.29009e+08	2.32741e+08	2.10027e+08	2.72999e+08
64	Cer(d22:1_16:0)+H	Cer(d38:1)+H	Cer	(d22:1_16:0)	(d22:1)	(16:0)		594.582	594.582	11.915	C38 H76 O3 N1	1.83984e+08	2.22488e+08	1.99173e+08	2.21037e+08	5.74084e+07	5.27318e+07	1.10664e+07	1.87253e+08	1.87536e+08	5.14385e+07	4.06392e+07	2.92304e+07	5.37379e+07	3.4511e+06	7.72208e+07	5.89827e+07
65	Cer(d22:0_18:0)+H	Cer(d40:0)+H	Cer	(d22:0_18:0)	(d22:0)	(18:0)		624.629	624.629	12.579	C40 H82 O3 N1	6.38114e+07	6.44485e+07	6.29511e+07	9.05044e+07	1.57288e+08	1.55351e+08	9.86141e+07	1.21261e+08	1.22568e+08	3.46684e+07	1.00901e+08	1.56334e+08	1.06826e+08	1.53129e+08	1.42925e+08	1.59362e+08
66	Cer(d22:0_18:0)+H	Cer(d40:0)+H	Cer	(d22:0_18:0)	(d22:0)	(18:0)		624.629	624.629	12.686	C40 H82 O3 N1	1.21583e+08	1.31023e+08	1.19355e+08	1.01758e+08	9.62057e+07	2.84065e+07	2.31641e+07	4.7137e+07	3.60246e+07	3.24525e+07	4.9098e+07	3.54612e+07	3.83602e+07	2.42101e+07	1.93747e+07	1.10692e+07
67	Cer(d13:0_27:1)+H	Cer(d40:1)+H	Cer	(d13:0_27:1)	(d13:0)	(27:1)		622.613	622.613	6.548	C40 H80 O3 N1	0	0	0	0	353629	2.39972e+06	0	470761	2.34872e+06	3.56964e+06	0	1.23527e+06	0	0	0	0
68	Cer(t16:0_13:0)+H	Cer(t29:0)+H	Cer	(t16:0_13:0)	(t16:0)	(13:0)		486.452	486.452	8.8475	C29 H60 O4 N1	932890	870678	4.04014e+06	468855	1.4219e+06	2.33912e+06	3.73268e+06	3.34082e+06	746497	3.27219e+06	2.32464e+06	1.54423e+06	5.00909e+06	2.27263e+06	635418	3.66093e+06
69	Cer(t16:0_13:0)+H	Cer(t29:0)+H	Cer	(t16:0_13:0)	(t16:0)	(13:0)		486.452	486.452	8.984	C29 H60 O4 N1	1.09139e+06	2.28824e+06	687158	1.20496e+06	980896	205557	860936	407265	1.99381e+06	1.50814e+06	1.44943e+06	188182	1.31207e+06	2.2267e+06	234526	1.31448e+06
70	Cer(t29:0)+H	Cer(t29:0)+H	Cer	(t29:0)	(t29:0)			486.452	486.452	9.1845	C29 H60 O4 N1	1.09766e+06	4.39856e+06	571943	876890	2.84947e+06	605838	1.18721e+06	2.05678e+06	1.51884e+06	1.69681e+06	2.13619e+06	2.56999e+06	2.17583e+06	907339	1.96109e+06	1.74125e+06
71	Cer(t17:0_12:0)+H	Cer(t29:0)+H	Cer	(t17:0_12:0)	(t17:0)	(12:0)		486.452	486.452	9.4225	C29 H60 O4 N1	287158	1.70624e+06	1.31543e+06	1.39211e+06	781376	2.05418e+06	1.56001e+06	1.46568e+06	406280	1.72085e+06	1.27872e+06	241678	564007	514664	1.38806e+06	764322
72	Cer(t17:0_12:0)+H	Cer(t29:0)+H	Cer	(t17:0_12:0)	(t17:0)	(12:0)		486.452	486.452	9.6575	C29 H60 O4 N1	543037	689272	1.85561e+06	195381	6.47078e+06	5.15554e+06	1.32594e+06	929709	1.90675e+06	1.9017e+06	2.22534e+06	2.84796e+06	714590	2.69842e+06	1.04514e+06	2.04444e+06
73	Cer(t16:0_13:0)+H	Cer(t29:0)+H	Cer	(t16:0_13:0)	(t16:0)	(13:0)		486.452	486.452	9.826	C29 H60 O4 N1	1.85195e+06	438985	1.41739e+06	2.7884e+06	1.3137e+06	402422	1.09422e+06	585741	760275	1.74057e+06	1.65312e+06	1.00116e+06	819334	866023	3.29717e+06	895807
74	Cer(t17:0_12:0)+H	Cer(t29:0)+H	Cer	(t17:0_12:0)	(t17:0)	(12:0)		486.452	486.452	10.051	C29 H60 O4 N1	1.45971e+06	1.48657e+06	483262	962219	4.10341e+06	829056	1.16363e+06	39684.9	250402	2.01703e+06	1.69285e+06	1.35689e+06	1.56797e+06	1.22356e+06	681200	2.52914e+06
75	Cer(t17:0_12:0)+H	Cer(t29:0)+H	Cer	(t17:0_12:0)	(t17:0)	(12:0)		486.452	486.452	10.3805	C29 H60 O4 N1	1.14971e+06	903038	1.06272e+06	1.40149e+06	1.173e+06	648173	592051	260365	788740	931744	329667	289179	131162	524631	1.11822e+06	863782
76	Cer(t16:0_13:0)+H	Cer(t29:0)+H	Cer	(t16:0_13:0)	(t16:0)	(13:0)		486.452	486.452	10.7995	C29 H60 O4 N1	1.00283e+06	2.02622e+06	552478	963701	912524	1.25709e+06	1.03271e+06	432395	755616	2.11015e+06	1.03316e+06	691176	459879	1.60903e+06	710707	2.4643e+06
77	Cer(t29:0)+H	Cer(t29:0)+H	Cer	(t29:0)	(t29:0)			486.452	486.452	10.968	C29 H60 O4 N1	490871	2.06789e+06	1.80403e+06	1.14001e+06	796084	1.55422e+06	1.0317e+06	1.40237e+06	1.46748e+06	2.29022e+06	2.20923e+06	657191	2.15327e+06	1.79066e+06	845783	386387
78	Cer(t16:0_13:0)+H	Cer(t29:0)+H	Cer	(t16:0_13:0)	(t16:0)	(13:0)		486.452	486.452	11.1665	C29 H60 O4 N1	236669	173875	507453	527272	2.22327e+06	1.98568e+06	3.34495e+06	568797	509396	1.39611e+06	698204	939589	2.27552e+06	76478.5	691598	1.44975e+06
79	Cer(t29:0)+H	Cer(t29:0)+H	Cer	(t29:0)	(t29:0)			486.452	486.452	11.3935	C29 H60 O4 N1	3.15943e+06	1.23988e+06	386549	1.18033e+06	1.05913e+06	730536	1.13654e+06	623268	95280.7	660699	1.16178e+06	1.76998e+06	2.42564e+06	1.06351e+06	1.68738e+06	1.70426e+06
80	Cer(t29:0)+H	Cer(t29:0)+H	Cer	(t29:0)	(t29:0)			486.452	486.452	11.551	C29 H60 O4 N1	1.76484e+06	3.66797e+06	1.4455e+06	450378	1.91387e+06	827833	935027	1.57191e+06	1.33351e+06	140969	1.45632e+06	1.68376e+06	407160	2.25017e+06	1.17383e+06	3.08543e+06
81	Cer(t16:0_13:0)+H	Cer(t29:0)+H	Cer	(t16:0_13:0)	(t16:0)	(13:0)		486.452	486.452	11.857	C29 H60 O4 N1	3.31668e+06	3.10321e+06	3.46818e+06	887481	844548	1.85922e+06	7.25427e+06	242528	880477	2.15007e+06	3.46793e+06	831315	2.46676e+06	2.60202e+06	3.38089e+06	1.25799e+06
82	Cer(t29:0)+H	Cer(t29:0)+H	Cer	(t29:0)	(t29:0)			486.452	486.452	12.018	C29 H60 O4 N1	2.19986e+06	2.27615e+06	842659	910958	1.46469e+06	2.28158e+06	1.38024e+06	647253	868099	760470	225621	1.04661e+06	1.28707e+06	842538	857305	16048.5
83	Cer(t16:0_13:0)+H	Cer(t29:0)+H	Cer	(t16:0_13:0)	(t16:0)	(13:0)		486.452	486.452	12.3465	C29 H60 O4 N1	1.82884e+06	680453	490517	1.76508e+06	427402	515852	1.47639e+06	2.01701e+06	865466	1.11178e+06	784966	686030	3.54787e+06	1.11411e+06	1.88882e+06	1.80528e+06
84	Cer(t16:0_13:0)+H	Cer(t29:0)+H	Cer	(t16:0_13:0)	(t16:0)	(13:0)		486.452	486.452	12.5795	C29 H60 O4 N1	2.30804e+06	4.61371e+08	2.99578e+06	4.68486e+08	1.79969e+06	2.7943e+06	2.29305e+06	1.63778e+06	2.43937e+06	3.26386e+06	5.22126e+08	1.10941e+06	1.11486e+06	1.31043e+06	5.72267e+06	2.96985e+06
85	Cer(t16:0_13:0)+H	Cer(t29:0)+H	Cer	(t16:0_13:0)	(t16:0)	(13:0)		486.452	486.452	12.7415	C29 H60 O4 N1	697927	1.02199e+06	4.50294e+08	1.73041e+06	2.65221e+06	2.21489e+06	3.9676e+06	2.05677e+06	1.11364e+06	3.369e+06	945071	3.09647e+06	4.34886e+06	3.23728e+06	3.5723e+06	2.62444e+06
86	Cer(t16:0_13:0)+H	Cer(t29:0)+H	Cer	(t16:0_13:0)	(t16:0)	(13:0)		486.452	486.452	12.895	C29 H60 O4 N1	5.53793e+06	3.0814e+06	4.50312e+08	4.26264e+06	3.79222e+06	775203	882917	987156	1.21902e+06	4.60278e+08	964839	1.81847e+06	4.39478e+06	4.59128e+06	3.27389e+06	1.78398e+06
87	Cer(t29:0)+H	Cer(t29:0)+H	Cer	(t29:0)	(t29:0)			486.452	486.452	13.05	C29 H60 O4 N1	1.07137e+06	1.2805e+06	1.95958e+06	3.95694e+06	1.87394e+06	1.17255e+06	1.04872e+06	1.09029e+06	375810	4.60307e+08	1.42052e+06	1.37903e+06	2.07762e+06	5.17118e+08	3.51989e+06	1.98804e+06
88	Cer(t16:0_13:0)+H	Cer(t29:0)+H	Cer	(t16:0_13:0)	(t16:0)	(13:0)		486.452	486.452	13.203	C29 H60 O4 N1	2.3045e+06	815266	1.21378e+06	1.31304e+06	913978	1.30167e+06	1.43498e+06	1.88061e+06	4.03961e+08	1.26564e+06	1.57363e+06	3.2562e+06	1.7628e+06	2.48271e+06	2.44399e+06	3.61891e+06
89	Cer(t16:0_13:0)+H	Cer(t29:0)+H	Cer	(t16:0_13:0)	(t16:0)	(13:0)		486.452	486.452	13.359	C29 H60 O4 N1	4.37068e+08	1.18801e+06	9.02507e+06	1.05156e+07	4.6916e+08	3.42373e+06	4.80187e+08	3.58621e+08	1.10951e+07	586542	1.07887e+06	5.15383e+08	4.9061e+08	2.36601e+06	1.76892e+06	1.56899e+06
90	Cer(t17:0_17:0)+H	Cer(t34:0)+H	Cer	(t17:0_17:0)	(t17:0)	(17:0)		556.53	556.53	10.185	C34 H70 O4 N1	3.56784e+07	1.177e+07	3.17264e+07	6.5832e+07	4.73959e+07	8.37775e+07	8.31815e+07	6.98485e+07	6.22448e+07	7.69611e+07	2.84043e+07	8.88567e+06	2.63806e+07	1.02151e+07	8.54456e+06	3.81358e+07
91	Cer(t18:0_16:0)+H	Cer(t34:0)+H	Cer	(t18:0_16:0)	(t18:0)	(16:0)		556.53	556.53	10.5955	C34 H70 O4 N1	2.08783e+08	6.86014e+08	6.50048e+08	6.51481e+08	4.00225e+08	7.41495e+08	6.61838e+08	5.14624e+08	5.14771e+08	5.70513e+08	6.77917e+08	6.05002e+08	5.74272e+08	7.06466e+08	6.19248e+08	7.77482e+08
92	Cer(t34:0)+H	Cer(t34:0)+H	Cer	(t34:0)	(t34:0)			556.53	556.53	10.725	C34 H70 O4 N1	2.69785e+08	6.86014e+08	3.24203e+08	6.51481e+08	9.75958e+07	1.66868e+08	1.14731e+08	1.87639e+07	1.12744e+08	8.92416e+07	1.76721e+07	6.65916e+07	1.09105e+08	5.79539e+07	1.36503e+08	1.26192e+08
93	Cer(t18:0_16:1)+H	Cer(t34:1)+H	Cer	(t18:0_16:1)	(t18:0)	(16:1)		554.514	554.514	10.0405	C34 H68 O4 N1	2.10205e+06	356075	3.13581e+06	2.57948e+06	1.13967e+07	3.93628e+06	2.64097e+07	5.02504e+06	6.52433e+06	6.91793e+06	2.65019e+07	1.72214e+07	1.39318e+07	3.13354e+07	2.11904e+07	3.34516e+07
94	Cer(t17:0_19:0)+H	Cer(t36:0)+H	Cer	(t17:0_19:0)	(t17:0)	(19:0)		584.561	584.561	10.894	C36 H74 O4 N1	1.7256e+07	2.0141e+07	4.4455e+07	1.71425e+07	4.73603e+07	5.05869e+06	4.70175e+07	5.0562e+06	3.99831e+07	4.7801e+07	4.7521e+07	613223	9.55644e+06	2.78616e+06	1.74284e+06	828567
95	Cer(t18:0_18:0)+H	Cer(t36:0)+H	Cer	(t18:0_18:0)	(t18:0)	(18:0)		584.561	584.561	11.153	C36 H74 O4 N1	9.45732e+07	4.25695e+08	1.14023e+08	1.49094e+08	4.49126e+08	2.32685e+08	4.25963e+08	3.11415e+08	2.77293e+08	3.58024e+08	4.51849e+08	1.9212e+08	4.06447e+08	4.33657e+08	3.90386e+08	1.47291e+08
96	Cer(t36:1)+H	Cer(t36:1)+H	Cer	(t36:1)	(t36:1)			582.546	582.546	10.6525	C36 H72 O4 N1	8.03347e+06	3.29847e+07	3.20304e+07	3.01279e+07	3.87139e+07	4.65423e+07	4.0178e+07	3.19424e+07	3.07744e+07	3.57016e+07	5.52642e+06	607876	1.95214e+06	1.09304e+07	6.73747e+06	7.94699e+06
97	CerG2GNAc1(t41:2)+NH4	CerG2GNAc1(t41:2)+NH4	CerG2GNAc1	(t41:2)	(t41:2)			1194.82	1194.82	9.5785	C61 H116 O19 N3	3.60779e+08	3.77981e+08	3.81682e+08	3.5303e+08	4.62289e+08	4.43495e+08	4.6695e+08	4.67389e+08	8.09036e+07	4.3768e+07	7.97786e+06	3.25433e+07	3.11021e+07	3.32533e+07	2.53261e+07	3.07922e+07
98	CerPE(d40:7)+NH4	CerPE(d40:7)+NH4	CerPE	(d40:7)	(d40:7)			750.554	750.554	11.9515	C42 H77 O6 N3 P1	1.61095e+06	1.27212e+06	2.35112e+06	1.9868e+06	898443	4.604e+06	5.17974e+06	2.9058e+06	2.04818e+06	8.76228e+06	1.52943e+06	1.15339e+06	1.72203e+06	2.59796e+06	5.38354e+06	3.7402e+06
99	DG(4:0_6:0)+Na	DG(10:0)+Na	DG	(4:0_6:0)	(4:0)	(6:0)		283.152	283.152	0.24	C13 H24 O5 Na1	3.12253e+06	1.84512e+06	356784	4.60069e+07	2.24059e+06	887911	3.34546e+06	292405	983218	2.47095e+06	1.60808e+06	3.40556e+06	779677	1.2364e+06	1.98255e+06	343924
100	DG(10:0)+Na	DG(10:0)+Na	DG	(10:0)	(10:0)			283.152	283.152	0.539	C13 H24 O5 Na1	598641	1.2495e+06	1.02914e+07	1.0963e+06	912558	813073	2.52332e+06	480509	1.65504e+06	6.2944e+07	1.14436e+06	2.09039e+06	861542	610117	2.79465e+06	1.61376e+06
101	DG(10:0)+Na	DG(10:0)+Na	DG	(10:0)	(10:0)			283.152	283.152	1.114	C13 H24 O5 Na1	721824	984823	458295	822527	372827	2.10845e+06	720294	1.58106e+06	1.17957e+06	1.24089e+06	741688	1.22951e+06	2.09363e+06	1.0807e+06	1.30579e+06	744385
102	DG(10:0)+Na	DG(10:0)+Na	DG	(10:0)	(10:0)			283.152	283.152	1.7275	C13 H24 O5 Na1	1.15348e+06	237031	990122	276856	1.1569e+06	1.30101e+06	327097	1.21012e+06	609748	1.28347e+06	1.22017e+06	137419	4.0295e+06	1.52902e+06	2.96279e+06	1.19262e+06
103	DG(4:0_6:0)+Na	DG(10:0)+Na	DG	(4:0_6:0)	(4:0)	(6:0)		283.152	283.152	1.92	C13 H24 O5 Na1	957986	1.31425e+06	1.73682e+07	4.89843e+06	57538.8	434688	3.11369e+06	2.36329e+06	2.54746e+06	1.27659e+06	2.68474e+06	3.20567e+06	5.03031e+06	220197	1.50014e+06	601268
104	DG(4:0_6:0)+Na	DG(10:0)+Na	DG	(4:0_6:0)	(4:0)	(6:0)		283.152	283.152	3.0665	C13 H24 O5 Na1	905900	2.23104e+06	1.16178e+06	505521	1.1188e+06	946797	299027	552535	1.06306e+06	680426	774577	782283	523817	686383	1.44653e+06	1.75499e+06
105	DG(4:0_6:0)+Na	DG(10:0)+Na	DG	(4:0_6:0)	(4:0)	(6:0)		283.152	283.152	3.5115	C13 H24 O5 Na1	243350	583795	43959.4	1.1711e+06	208446	785429	156067	414262	1.61859e+06	380567	92619.2	512316	1.48712e+06	475955	2.55579e+06	169512
106	DG(10:0)+Na	DG(10:0)+Na	DG	(10:0)	(10:0)			283.152	283.152	3.6195	C13 H24 O5 Na1	217742	424210	80737.8	1.11746e+06	108300	190885	151427	306269	187387	24096.7	630931	75897.6	509216	14959.6	1553.89	462329
107	DG(4:0_6:0)+Na	DG(10:0)+Na	DG	(4:0_6:0)	(4:0)	(6:0)		283.152	283.152	3.856	C13 H24 O5 Na1	860691	817561	1.8937e+06	927075	799156	193304	826325	197242	1.52738e+06	256404	952604	1.04768e+06	421743	43854.7	273176	1.39125e+06
108	DG(4:0_6:0)+Na	DG(10:0)+Na	DG	(4:0_6:0)	(4:0)	(6:0)		283.152	283.152	4.049	C13 H24 O5 Na1	737164	394127	570101	399926	878647	605669	1.97971e+06	255930	295601	115490	312776	807893	1.89955e+06	4.68103e+06	387479	2.37094e+06
109	DG(4:0_6:0)+Na	DG(10:0)+Na	DG	(4:0_6:0)	(4:0)	(6:0)		283.152	283.152	4.2205	C13 H24 O5 Na1	2.94395e+06	2.3354e+06	2.24946e+06	479500	270237	1.3759e+06	982587	1.99429e+06	396429	1.51224e+06	871218	1.83592e+06	2.11081e+06	722567	2.37813e+06	2.09153e+06
110	DG(4:0_6:0)+Na	DG(10:0)+Na	DG	(4:0_6:0)	(4:0)	(6:0)		283.152	283.152	4.476	C13 H24 O5 Na1	680181	645732	364865	819419	490887	690698	1.12495e+06	576160	814189	462733	155120	1.07982e+06	95703.3	551363	2.01218e+06	586895
111	DG(4:0_6:0)+Na	DG(10:0)+Na	DG	(4:0_6:0)	(4:0)	(6:0)		283.152	283.152	4.9015	C13 H24 O5 Na1	402065	441619	1.69818e+06	726219	577716	1.41319e+06	995283	937179	1.28525e+06	631834	2.10081e+06	1.20895e+06	1.01017e+06	2.31492e+06	1.82021e+06	2.71946e+06
112	DG(4:0_6:0)+Na	DG(10:0)+Na	DG	(4:0_6:0)	(4:0)	(6:0)		283.152	283.152	5.137	C13 H24 O5 Na1	538858	507867	549251	644298	2.20337e+06	1.87837e+06	1.40078e+06	1.32717e+06	442949	2.28397e+06	1.98591e+06	600117	1.87567e+06	5.40701e+06	881403	2.18347e+06
113	DG(4:0_6:0)+Na	DG(10:0)+Na	DG	(4:0_6:0)	(4:0)	(6:0)		283.152	283.152	5.3315	C13 H24 O5 Na1	1.55961e+06	1.40176e+06	6.3053e+06	1.03314e+06	1.49674e+06	3.44691e+06	2.14093e+06	740652	3.76924e+06	3.09233e+06	693213	5.00106e+06	3.02658e+06	3.4903e+06	3.65709e+06	3.28072e+06
114	DG(4:0_6:0)+Na	DG(10:0)+Na	DG	(4:0_6:0)	(4:0)	(6:0)		283.152	283.152	5.5385	C13 H24 O5 Na1	956854	310963	2.32313e+06	2.36865e+06	1.54178e+06	837321	2.62648e+06	970639	826778	2.35085e+06	1.11014e+06	672910	2.12285e+06	1.15919e+06	507880	1.81111e+06
115	DG(4:0_6:0)+Na	DG(10:0)+Na	DG	(4:0_6:0)	(4:0)	(6:0)		283.152	283.152	5.7075	C13 H24 O5 Na1	1.22305e+06	332746	121808	1.24274e+06	2.58882e+06	589886	1.15679e+06	682771	508054	1.4192e+06	550333	945183	765448	276988	656857	1.21655e+06
116	DG(4:0_6:0)+Na	DG(10:0)+Na	DG	(4:0_6:0)	(4:0)	(6:0)		283.152	283.152	5.897	C13 H24 O5 Na1	843297	2.31011e+06	3.70924e+06	1.06014e+06	1.67228e+06	707162	2.42156e+06	1.54695e+06	2.97019e+06	857072	2.48872e+06	1.05476e+06	2.78041e+06	2.45031e+06	2.14974e+06	2.82688e+06
117	DG(10:0)+Na	DG(10:0)+Na	DG	(10:0)	(10:0)			283.152	283.152	6.007	C13 H24 O5 Na1	308708	204900	449828	542326	261545	1.59722e+06	423885	1.1415e+06	859208	21552.8	176.715	687040	2.21321e+06	194362	206964	503649
118	DG(4:0_6:0)+Na	DG(10:0)+Na	DG	(4:0_6:0)	(4:0)	(6:0)		283.152	283.152	6.285	C13 H24 O5 Na1	1.79234e+06	1.30724e+06	1.74597e+06	1.25935e+06	1.93355e+06	2.50323e+06	1.26944e+06	1.08764e+06	507027	252793	789053	2.93367e+06	828582	1.06604e+06	2.64513e+06	1.50913e+06
119	DG(10:0)+Na	DG(10:0)+Na	DG	(10:0)	(10:0)			283.152	283.152	6.862	C13 H24 O5 Na1	1.8042e+06	2.58057e+06	1.09695e+06	2.19119e+06	5.76297e+06	1.40228e+06	860986	3.20724e+06	5.45733e+06	6.74287e+06	786022	367466	3.16068e+06	2.08659e+06	3.63587e+06	1.04137e+06
120	DG(4:0_6:0)+Na	DG(10:0)+Na	DG	(4:0_6:0)	(4:0)	(6:0)		283.152	283.152	8.378	C13 H24 O5 Na1	1.84817e+06	3.2765e+06	2.20609e+06	2.27148e+06	410041	2.82354e+06	3.07998e+06	1.14504e+06	2.75641e+06	783595	2.29187e+06	889267	3.56302e+06	1.13949e+06	3.42365e+06	1.23021e+06
121	DG(4:0_6:0)+Na	DG(10:0)+Na	DG	(4:0_6:0)	(4:0)	(6:0)		283.152	283.152	9.24	C13 H24 O5 Na1	551217	1.60589e+06	1.52219e+06	2.55581e+06	5.89362e+06	770611	4.93318e+06	495855	3.60006e+06	2.36247e+06	1.62112e+06	2.32011e+06	4.90998e+06	1.1985e+06	2.0872e+06	885230
122	DG(10:0)+Na	DG(10:0)+Na	DG	(10:0)	(10:0)			283.152	283.152	9.5045	C13 H24 O5 Na1	5.4438e+06	499487	6.25321e+06	1.89774e+06	3.44548e+06	6.16432e+06	3.5577e+06	4.4486e+06	1.36684e+06	445889	8.6845e+06	3.07613e+06	895286	1.98165e+06	4.46052e+06	4.84888e+06
123	DG(10:0)+Na	DG(10:0)+Na	DG	(10:0)	(10:0)			283.152	283.152	9.65	C13 H24 O5 Na1	2.2975e+06	3.93535e+06	1.93893e+06	1.12342e+06	3.80255e+06	7.06926e+06	8.63691e+06	8.8405e+06	3.48551e+06	3.05321e+06	1.67613e+06	3.64551e+06	5.26051e+06	2.06632e+06	2.02594e+06	6.88737e+06
124	DG(4:0_6:0)+Na	DG(10:0)+Na	DG	(4:0_6:0)	(4:0)	(6:0)		283.152	283.152	10.1035	C13 H24 O5 Na1	5.33757e+06	1.98191e+06	1.72485e+06	2.66112e+06	2.96506e+06	2.23784e+06	6.25129e+06	1.19589e+06	3.5592e+06	5.32876e+06	2.04691e+06	5.01476e+06	1.18191e+06	441306	925362	5.48264e+06
125	DG(4:0_6:0)+Na	DG(10:0)+Na	DG	(4:0_6:0)	(4:0)	(6:0)		283.152	283.152	10.4955	C13 H24 O5 Na1	895742	5.89179e+06	397499	6.08031e+06	1.9313e+06	1.67585e+06	8.94694e+06	2.77225e+06	2.87268e+06	3.54064e+06	151596	2.41376e+06	1.2676e+06	969289	104311	24050.3
126	DG(4:0_6:0)+Na	DG(10:0)+Na	DG	(4:0_6:0)	(4:0)	(6:0)		283.152	283.152	10.693	C13 H24 O5 Na1	4.04549e+06	2.39327e+06	5.90354e+06	5.2701e+06	5.71838e+06	5.02483e+06	3.19636e+06	4.58487e+06	5.71232e+06	3.82101e+06	1.88607e+06	6.86095e+06	5.80487e+06	5.83207e+06	9.1267e+06	1.87889e+06
127	DG(10:0)+Na	DG(10:0)+Na	DG	(10:0)	(10:0)			283.152	283.152	10.834	C13 H24 O5 Na1	3.41834e+06	3.28308e+06	2.40781e+06	1.88946e+06	9.77629e+06	4.30636e+06	3.322e+06	3.65838e+06	3.44081e+06	2.87478e+06	5.36906e+06	1.29032e+06	2.71833e+06	1.80096e+06	2.05779e+06	4.36348e+06
128	DG(4:0_6:0)+Na	DG(10:0)+Na	DG	(4:0_6:0)	(4:0)	(6:0)		283.152	283.152	11.0885	C13 H24 O5 Na1	2.63206e+06	964779	4.53351e+06	6.56001e+06	3.74867e+06	6.08584e+06	7.57636e+06	3.34285e+06	4.9818e+06	1.01307e+07	2.86117e+06	6.56825e+06	3.38075e+06	7.14215e+06	6.07983e+06	2.40208e+06
129	DG(4:0_6:0)+Na	DG(10:0)+Na	DG	(4:0_6:0)	(4:0)	(6:0)		283.152	283.152	12.5255	C13 H24 O5 Na1	3.08333e+07	1.37464e+07	1.17586e+07	1.98508e+06	1.73487e+07	5.62567e+06	1.49728e+07	1.87105e+06	2.18783e+07	2.21225e+07	1.01139e+07	7.78144e+06	1.72964e+07	6.4637e+06	1.10684e+07	2.33675e+07
130	DG(10:0)+Na	DG(10:0)+Na	DG	(10:0)	(10:0)			283.152	283.152	13.0765	C13 H24 O5 Na1	7.24971e+06	6.14379e+06	7.98642e+06	1.52861e+09	1.48147e+09	1.55283e+09	1.58208e+09	1.13962e+07	5.23042e+06	1.61353e+06	1.43493e+09	1.49962e+09	1.79898e+07	1.50767e+09	1.53024e+09	3.8181e+06
131	DG(4:0_6:0)+Na	DG(10:0)+Na	DG	(4:0_6:0)	(4:0)	(6:0)		283.152	283.152	13.2625	C13 H24 O5 Na1	2.25844e+07	6.41306e+06	3.35968e+06	7.08315e+06	3.27184e+06	1.45303e+07	1.75977e+07	1.43284e+09	7.76729e+06	1.05007e+07	2.12741e+07	9.38108e+06	1.50885e+09	8.3872e+06	1.33124e+07	1.50921e+09
132	DG(4:0_6:0)+Na	DG(10:0)+Na	DG	(4:0_6:0)	(4:0)	(6:0)		283.152	283.152	13.968	C13 H24 O5 Na1	842099	937479	2.35853e+06	389275	2.95872e+06	2.65065e+06	1.81888e+06	2.03412e+06	1.70014e+06	333873	319003	2.73762e+06	568348	392677	529839	724256
133	DG(4:0_6:0)+Na	DG(10:0)+Na	DG	(4:0_6:0)	(4:0)	(6:0)		283.152	283.152	14.384	C13 H24 O5 Na1	502772	1.14353e+06	640710	1.80917e+06	2.81871e+06	2.4551e+06	431293	649391	429465	2.85774e+06	571414	673367	702763	485497	1.34835e+06	774176
134	DG(4:0_6:0)+Na	DG(10:0)+Na	DG	(4:0_6:0)	(4:0)	(6:0)		283.152	283.152	14.814	C13 H24 O5 Na1	683667	1.15331e+06	206086	1.21062e+06	1.26077e+06	972646	307230	1.11316e+06	504825	2.89558e+06	986204	64858.3	711795	636070	992021	1.14306e+06
135	DG(4:0_6:0)+Na	DG(10:0)+Na	DG	(4:0_6:0)	(4:0)	(6:0)		283.152	283.152	15.0075	C13 H24 O5 Na1	1.35735e+06	2.71756e+06	424710	852073	796608	405251	211982	2.5864e+06	523176	1.69215e+06	386123	2.54783e+06	1.16104e+06	313938	1.56263e+06	1.58373e+06
136	DG(4:0_6:0)+Na	DG(10:0)+Na	DG	(4:0_6:0)	(4:0)	(6:0)		283.152	283.152	15.7945	C13 H24 O5 Na1	1.01766e+06	471400	468193	492696	553697	2.41916e+06	1.4528e+06	334457	521433	1.39972e+06	346227	163365	16853.2	201880	140829	203075
137	DG(12:0)+Na	DG(12:0)+Na	DG	(12:0)	(12:0)			311.183	311.183	6.1755	C15 H28 O5 Na1	189717	147180	176464	12363.5	116246	155177	170550	60650.1	129552	251305	86934.4	10062.1	63981.2	12750.8	9592.43	6357.27
138	DG(12:0)+Na	DG(12:0)+Na	DG	(12:0)	(12:0)			311.183	311.183	12.381	C15 H28 O5 Na1	457235	1.28427e+06	273251	1.19846e+06	1.43859e+06	728321	163233	977955	652778	818288	1.0001e+06	4.42568e+07	1.04635e+06	897357	298676	1.51308e+06
139	DG(4:0_8:0)+Na	DG(12:0)+Na	DG	(4:0_8:0)	(4:0)	(8:0)		311.183	311.183	12.6855	C15 H28 O5 Na1	852772	1.0653e+06	1.54045e+06	1.34881e+06	1.52045e+06	141172	2.19897e+06	1.96139e+06	607210	839360	1.61516e+06	1.01346e+06	296177	525957	341495	1.21883e+06
140	DG(12:0)+Na	DG(12:0)+Na	DG	(12:0)	(12:0)			311.183	311.183	12.842	C15 H28 O5 Na1	1.04075e+06	4.8515e+07	4.2309e+07	1.60395e+06	3.94635e+07	245095	582468	610712	756354	3.25459e+07	4.73442e+07	527881	432157	400371	1.94572e+06	444526
141	DG(12:0)+Na	DG(12:0)+Na	DG	(12:0)	(12:0)			311.183	311.183	13.2285	C15 H28 O5 Na1	3.59222e+07	711563	242431	1.10341e+06	1.97426e+06	787404	5.26674e+07	4.25934e+07	173373	510008	657476	508706	471893	705276	4.2432e+07	6.08406e+07
142	DG(4:0_10:0)+NH4	DG(14:0)+NH4	DG	(4:0_10:0)	(4:0)	(10:0)		334.259	334.259	2.0025	C17 H36 O5 N1	951305	880411	1.00222e+06	1.11752e+06	1.00448e+06	1.07978e+06	1.18817e+06	760397	887986	748522	1.34858e+06	1.41426e+06	1.17708e+06	1.10626e+06	1.06393e+06	1.47908e+06
143	DG(14:0e)+Na	DG(14:0e)+Na	DG	(14:0e)	(14:0e)			325.235	325.235	1.86	C17 H34 O4 Na1	241622	395457	33389.7	10410.4	436336	585400	581462	419006	630582	35696.6	601605	109273	891700	111658	129773	104033
144	DG(14:0e)+Na	DG(14:0e)+Na	DG	(14:0e)	(14:0e)			325.235	325.235	3.067	C17 H34 O4 Na1	125412	64202	220459	206481	64057.2	66192.2	169875	72531.3	39807.6	49528.1	206665	64878.9	4516.19	196688	82300.3	8131.33
145	DG(14:0e)+H	DG(14:0e)+H	DG	(14:0e)	(14:0e)			303.253	303.253	3.8975	C17 H35 O4	31507.1	61580.1	1.711e+06	1.57548e+06	1.41543e+06	2.43133e+06	9.62602e+06	3.39749e+06	4.58939e+06	3.47686e+06	3.84596e+06	1.16008e+07	1.04659e+07	9.38126e+06	1.03287e+07	4.73762e+06
146	DG(14:0e)+Na	DG(14:0e)+Na	DG	(14:0e)	(14:0e)			325.235	325.235	3.896	C17 H34 O4 Na1	17367.7	1.87749e+06	29295.9	3.42656e+06	1.57715e+06	3.57952e+06	6.59349e+06	8.67666e+06	7.88287e+06	1.0458e+07	2.40378e+07	1.20686e+07	1.7928e+07	9.71961e+06	4.76154e+06	1.23078e+07
147	DG(14:0e)+H	DG(14:0e)+H	DG	(14:0e)	(14:0e)			303.253	303.253	4.003	C17 H35 O4	4.37989e+06	641684	2.64872e+06	4.45127e+06	725315	1.41081e+06	5.06874e+06	4.24403e+06	924146	2.348e+06	136258	82250.2	906198	1.53376e+06	1.79099e+06	1.43801e+06
148	DG(14:0e)+Na	DG(14:0e)+Na	DG	(14:0e)	(14:0e)			325.235	325.235	4.0035	C17 H34 O4 Na1	1.09632e+07	6.27194e+06	1.12905e+07	9.4496e+06	1.14657e+07	8.37629e+06	9.73065e+06	1.13303e+07	2.504e+06	4.10679e+06	1.92978e+06	57905.9	1.41172e+06	3.06735e+06	3.55486e+06	3.40297e+06
149	DG(14:0e)+Na	DG(14:0e)+Na	DG	(14:0e)	(14:0e)			325.235	325.235	14.6635	C17 H34 O4 Na1	6545.74	14619.5	14666.9	18511.8	6469.09	39913.9	8105.17	15022.4	25057.3	20983.9	11354.2	13212.9	11843.2	6586.26	16607.3	22194.6
150	DG(14:1CHO)+H	DG(14:1CHO)+H	DG	(14:1CHO)	(14:1CHO)			329.196	329.196	13.691	C17 H29 O6	154300	312060	35713.2	352149	263141	448702	750558	262475	501260	235250	145223	75263.2	249623	67421	187367	296867
151	DG(14:1CHO)+H	DG(14:1CHO)+H	DG	(14:1CHO)	(14:1CHO)			329.196	329.196	15.632	C17 H29 O6	139549	377637	489239	102187	434088	971450	1.03764e+06	458485	705574	410978	260769	198830	155291	114480	60138.9	415750
152	DG(15:1CHO)+H	DG(15:1CHO)+H	DG	(15:1CHO)	(15:1CHO)			343.212	343.212	14.609	C18 H31 O6	209274	183959	74622.5	50840.9	366143	371595	489807	105483	436533	410330	118835	185009	169666	219853	112846	225962
153	DG(15:1CHO)+H	DG(15:1CHO)+H	DG	(15:1CHO)	(15:1CHO)			343.212	343.212	15.7085	C18 H31 O6	807684	113401	133124	235384	270946	22965.5	140504	469843	393657	531410	150072	178232	52951.1	43004.2	69826.8	321509
154	DG(16:0e)+H	DG(16:0e)+H	DG	(16:0e)	(16:0e)			331.284	331.284	3.469	C19 H39 O4	54646.3	71955.6	125697	59216.2	250244	38538.2	116570	68850.6	25555.8	68777.6	731347	411932	690450	366598	719455	636486
155	DG(16:0e)+H	DG(16:0e)+H	DG	(16:0e)	(16:0e)			331.284	331.284	3.785	C19 H39 O4	74558.3	101582	158638	91888.7	172588	197940	564876	220202	122220	641086	1.9401e+06	631896	860146	220769	666750	2.58931e+07
156	DG(16:0e)+H	DG(16:0e)+H	DG	(16:0e)	(16:0e)			331.284	331.284	3.962	C19 H39 O4	656745	272071	294385	55323.2	438301	439686	5.01013e+06	477109	458118	333312	59499.1	1.08947e+06	510474	182093	1.02306e+06	944851
157	DG(16:0e)+H	DG(16:0e)+H	DG	(16:0e)	(16:0e)			331.284	331.284	4.1125	C19 H39 O4	371543	179106	1.80578e+06	318650	449386	412986	568660	138596	749844	551386	2.26545e+06	646964	617754	1.53028e+06	735245	551414
158	DG(16:0e)+H	DG(16:0e)+H	DG	(16:0e)	(16:0e)			331.284	331.284	4.303	C19 H39 O4	607664	1.01331e+06	1.77755e+06	431327	392419	585361	189263	265005	6.02583e+06	234524	3.08297e+07	1.97745e+06	705494	1.6795e+06	406189	5.69716e+06
159	DG(16:0e)+H	DG(16:0e)+H	DG	(16:0e)	(16:0e)			331.284	331.284	4.497	C19 H39 O4	367465	85815	1.99262e+06	847991	426160	529276	743353	963129	558856	805072	1.50264e+06	1.87697e+06	1.01106e+06	635213	4.81647e+07	1.02788e+06
160	DG(16:0e)+H	DG(16:0e)+H	DG	(16:0e)	(16:0e)			331.284	331.284	4.6495	C19 H39 O4	329646	194413	69810.9	1.32885e+06	269275	915711	2.09092e+06	450055	999568	264919	2.86169e+06	1.09113e+06	775618	213667	768666	1.16682e+06
161	DG(16:0e)+H	DG(16:0e)+H	DG	(16:0e)	(16:0e)			331.284	331.284	4.776	C19 H39 O4	69620.9	58091.5	390444	686018	70992.4	952548	330120	50171.9	458587	210005	693073	767773	218215	120927	286367	615447
162	DG(16:0e)+H	DG(16:0e)+H	DG	(16:0e)	(16:0e)			331.284	331.284	5.073	C19 H39 O4	1.01346e+06	438699	958213	734699	1.62157e+06	4.3437e+06	2.45514e+06	828424	1.94515e+06	724422	4.88521e+06	5.02909e+06	3.93204e+06	8.19588e+06	1.53878e+07	1.43041e+07
163	DG(16:0e)+H	DG(16:0e)+H	DG	(16:0e)	(16:0e)			331.284	331.284	5.294	C19 H39 O4	3.10483e+07	562986	1.58259e+06	2.48673e+07	1.97691e+08	1.68398e+08	9.5833e+07	7.26828e+07	8.00398e+07	1.29596e+08	1.19608e+08	1.09719e+09	5.06639e+08	7.66262e+08	8.03616e+08	7.02914e+08
164	DG(16:0e)+H	DG(16:0e)+H	DG	(16:0e)	(16:0e)			331.284	331.284	5.414	C19 H39 O4	4.57887e+08	5.35949e+08	3.67368e+07	4.30033e+08	1.83533e+07	6.53318e+08	1.52392e+08	4.06486e+07	4.40462e+08	7.14171e+08	1.66098e+08	9.45608e+07	3.50627e+08	4.59299e+07	8.49962e+07	1.43248e+08
165	DG(16:0e)+H	DG(16:0e)+H	DG	(16:0e)	(16:0e)			331.284	331.284	5.5385	C19 H39 O4	4.84899e+07	3.20508e+07	1.95779e+07	5.82804e+06	8.02372e+06	1.47966e+07	7.81215e+06	1.55936e+07	1.40911e+07	2.54106e+07	102269	1.35054e+06	120598	517707	647282	1.06224e+06
166	DG(16:0e)+H	DG(16:0e)+H	DG	(16:0e)	(16:0e)			331.284	331.284	5.431	C19 H39 O4	4.57887e+08	5.35949e+08	1.38479e+08	4.30033e+08	1.64488e+08	6.53318e+08	1.52392e+08	4.06486e+07	4.40462e+08	7.14171e+08	1.66098e+08	1.01068e+08	1.46571e+08	7.14688e+07	8.49962e+07	1.43248e+08
167	DG(16:0e)+H	DG(16:0e)+H	DG	(16:0e)	(16:0e)			331.284	331.284	5.787	C19 H39 O4	3.55914e+06	3.31531e+06	2.65373e+06	3.63983e+06	1.23243e+06	5.23104e+06	2.47634e+06	5.2778e+06	4.55215e+06	5.4431e+06	4.00646e+06	2.64688e+06	3.08698e+06	1.06088e+07	1.24254e+06	1.80259e+06
168	DG(16:0e)+H	DG(16:0e)+H	DG	(16:0e)	(16:0e)			331.284	331.284	5.918	C19 H39 O4	1.09565e+06	325044	938942	713216	1.06405e+06	2.91239e+06	3.9687e+06	2.07866e+06	5.95619e+06	3.44254e+06	1.95582e+07	3.08901e+06	1.17614e+06	1.34882e+06	2.19719e+06	1.07283e+07
169	DG(16:0e)+H	DG(16:0e)+H	DG	(16:0e)	(16:0e)			331.284	331.284	6.0895	C19 H39 O4	2.37486e+06	1.31992e+06	1.45566e+06	1.70849e+06	573447	1.22581e+06	4.89458e+06	1.18077e+06	2.17581e+06	1.94486e+06	152008	2.10605e+06	1.27577e+06	443926	3.76678e+06	1.14128e+07
170	DG(16:0e)+H	DG(16:0e)+H	DG	(16:0e)	(16:0e)			331.284	331.284	6.2375	C19 H39 O4	114356	745289	586474	71149.5	1.05809e+06	1.46765e+06	760143	556247	209827	705549	100127	326663	1.02202e+06	825975	1.87195e+06	997616
171	DG(16:0e)+H	DG(16:0e)+H	DG	(16:0e)	(16:0e)			331.284	331.284	6.407	C19 H39 O4	7.48688e+06	294910	1.08974e+06	1.52011e+06	1.42809e+06	613321	605946	1.74619e+06	1.95792e+06	1.43365e+06	2.59895e+06	2.00613e+06	6.38224e+06	158092	3.33449e+06	297554
172	DG(16:0e)+H	DG(16:0e)+H	DG	(16:0e)	(16:0e)			331.284	331.284	6.5565	C19 H39 O4	561366	1.47392e+06	1.10422e+06	546924	2.65726e+06	1.02289e+06	720109	653629	614567	1.00709e+06	1.26279e+06	485695	881189	481690	2.03074e+06	498223
173	DG(16:0e)+H	DG(16:0e)+H	DG	(16:0e)	(16:0e)			331.284	331.284	6.761	C19 H39 O4	2.43671e+06	6.10703e+06	939056	4.06664e+06	1.79459e+06	855998	798592	4.89633e+06	1.32787e+06	1.44424e+06	3.06087e+06	620645	5.85686e+06	2.63718e+06	2.14606e+06	1.9646e+06
174	DG(16:0e)+H	DG(16:0e)+H	DG	(16:0e)	(16:0e)			331.284	331.284	7.0065	C19 H39 O4	1.27844e+06	1.00027e+06	1.26141e+06	2.12177e+06	1.39821e+06	2.22458e+06	1.54238e+06	2.64139e+06	241119	3.22617e+06	866576	2.17402e+06	1.67349e+06	3.00878e+06	928460	1.60101e+06
175	DG(16:0e)+H	DG(16:0e)+H	DG	(16:0e)	(16:0e)			331.284	331.284	7.2165	C19 H39 O4	1.96896e+06	1.91193e+06	3.49708e+06	1.58653e+06	2.34749e+06	722213	2.40308e+06	796920	232073	1.40222e+06	159185	3.05464e+06	1.07945e+06	1.48888e+06	1.41128e+06	722619
176	DG(16:0e)+H	DG(16:0e)+H	DG	(16:0e)	(16:0e)			331.284	331.284	7.348	C19 H39 O4	1.51223e+07	1.33647e+06	2.2506e+06	1.20936e+06	1.53554e+06	1.50997e+07	1.08174e+06	1.0612e+06	1.09669e+06	1.124e+06	1.30065e+06	325165	1.48165e+06	1.96163e+06	1.18933e+06	7.43684e+06
177	DG(16:0e)+H	DG(16:0e)+H	DG	(16:0e)	(16:0e)			331.284	331.284	7.5145	C19 H39 O4	2.69998e+06	1.96713e+06	2.34052e+06	1.41489e+06	416789	1.51113e+06	543482	1.84761e+06	1.2529e+06	1.5606e+06	3.28542e+06	191901	1.87161e+06	411310	1.78338e+06	1.15301e+06
178	DG(16:0e)+H	DG(16:0e)+H	DG	(16:0e)	(16:0e)			331.284	331.284	7.6805	C19 H39 O4	418034	3.62056e+06	883526	765341	864950	1.43663e+06	1.24067e+06	3.66339e+06	755408	315111	566757	1.294e+06	985314	1.24092e+06	1.97099e+06	1.39907e+06
179	DG(16:0e)+H	DG(16:0e)+H	DG	(16:0e)	(16:0e)			331.284	331.284	7.882	C19 H39 O4	4.53406e+06	2.45988e+06	2.44642e+06	570702	608478	874051	489288	1.15683e+06	837237	1.34361e+06	3.5575e+06	2.61398e+06	2.18006e+06	647055	615431	2.45289e+06
180	DG(16:0e)+H	DG(16:0e)+H	DG	(16:0e)	(16:0e)			331.284	331.284	8.056	C19 H39 O4	1.45664e+06	1.01115e+06	123320	249141	8.64304e+06	1.58187e+06	2.00793e+06	645027	1.81688e+06	541413	1.37737e+06	348256	1.12754e+06	1.55307e+07	2.16506e+06	2.42751e+06
181	DG(16:0e)+H	DG(16:0e)+H	DG	(16:0e)	(16:0e)			331.284	331.284	8.4195	C19 H39 O4	514329	1.43704e+06	312314	1.50947e+06	3.56021e+06	2.26912e+06	1.77359e+06	4.0274e+06	3.14135e+06	5.02109e+06	2.11426e+06	4.75787e+06	4.2165e+06	2.16113e+06	5.35442e+07	4.1963e+06
182	DG(16:0e)+H	DG(16:0e)+H	DG	(16:0e)	(16:0e)			331.284	331.284	8.564	C19 H39 O4	2.68476e+07	1.75104e+07	2.71164e+07	2.35696e+07	4.44307e+07	1.82202e+07	6.28756e+06	2.73405e+07	1.73179e+06	7.57869e+06	5.09481e+06	3.19494e+06	6.1486e+06	8.24302e+06	5.70887e+06	7.23743e+06
183	DG(16:0e)+H	DG(16:0e)+H	DG	(16:0e)	(16:0e)			331.284	331.284	8.7845	C19 H39 O4	1.00914e+06	1.37614e+06	1.17538e+06	2.53151e+06	1.06081e+06	1.27046e+06	2.19914e+06	1.3624e+06	1.17381e+06	698080	1.27426e+06	1.0209e+06	1.98843e+06	52540.2	203456	362611
184	DG(16:0e)+H	DG(16:0e)+H	DG	(16:0e)	(16:0e)			331.284	331.284	8.906	C19 H39 O4	404602	519225	1.72067e+06	1.71733e+06	1.12487e+06	900103	3.38694e+06	2.04448e+06	2.13675e+06	1.37431e+06	2.30461e+06	1.06337e+06	2.7293e+06	947068	1.8275e+06	1.25143e+06
185	DG(16:0e)+H	DG(16:0e)+H	DG	(16:0e)	(16:0e)			331.284	331.284	9.259	C19 H39 O4	1.58303e+06	2.65494e+06	129714	5.07337e+06	1.92979e+06	1.0566e+06	2.32564e+06	1.00877e+06	1.18033e+06	850950	484558	2.65579e+06	390768	1.42189e+06	4.49819e+06	559794
186	DG(16:0e)+H	DG(16:0e)+H	DG	(16:0e)	(16:0e)			331.284	331.284	9.6315	C19 H39 O4	523713	1.77227e+06	2.167e+06	1.82729e+06	1.32401e+06	1.94188e+06	2.69283e+06	817300	1.65235e+06	1.41666e+06	1.70857e+06	1.27078e+06	1.33098e+06	5.34251e+06	1.88257e+06	1.03135e+06
187	DG(16:0e)+H	DG(16:0e)+H	DG	(16:0e)	(16:0e)			331.284	331.284	9.852	C19 H39 O4	3.44556e+06	938066	2.18815e+06	373969	3.61747e+06	3.16384e+06	1.4283e+06	1.0985e+06	1.11654e+06	940892	2.10811e+06	862060	3.14114e+06	1.01739e+06	2.41223e+06	2.2736e+06
188	DG(16:0e)+H	DG(16:0e)+H	DG	(16:0e)	(16:0e)			331.284	331.284	10.0415	C19 H39 O4	1.22996e+06	3.26472e+06	2.7874e+06	1.01445e+07	2.97488e+06	716704	1.0856e+07	2.0913e+06	263792	1.0409e+06	9.42687e+06	4.00088e+06	1.62988e+06	4.05633e+07	628198	334295
189	DG(16:0e)+H	DG(16:0e)+H	DG	(16:0e)	(16:0e)			331.284	331.284	10.2425	C19 H39 O4	3.21105e+06	862556	786551	4.06091e+06	797774	3.17392e+06	2.78838e+06	2.22973e+06	843455	1.19568e+06	1.19373e+06	1.0094e+07	771172	633586	1.71638e+06	1.16319e+06
190	DG(16:0e)+H	DG(16:0e)+H	DG	(16:0e)	(16:0e)			331.284	331.284	10.8955	C19 H39 O4	1.18123e+06	3.342e+06	1.06664e+06	1.02223e+06	956891	837689	1.32317e+06	715559	1.66495e+06	2.10913e+06	4.39293e+06	2.78302e+06	2.95466e+06	3.47068e+06	3.00277e+06	2.65062e+06
191	DG(16:0e)+H	DG(16:0e)+H	DG	(16:0e)	(16:0e)			331.284	331.284	11.3905	C19 H39 O4	8.42345e+06	1.16361e+07	1.35333e+07	9.18144e+06	1.07575e+07	3.3628e+07	6.04387e+06	9.84249e+06	6.03934e+06	1.1585e+07	684274	5.56661e+07	4.74263e+06	1.15783e+06	4.57967e+07	4.30722e+06
192	DG(16:0e)+H	DG(16:0e)+H	DG	(16:0e)	(16:0e)			331.284	331.284	11.514	C19 H39 O4	6.08641e+06	1.05203e+06	2.90568e+06	279797	330689	1.61343e+06	2.55496e+06	1.54144e+06	2.99371e+06	107733	3.26318e+06	1.25499e+06	5.08216e+06	1.44844e+06	723228	4.40616e+06
193	DG(16:0e)+H	DG(16:0e)+H	DG	(16:0e)	(16:0e)			331.284	331.284	11.703	C19 H39 O4	1.22545e+06	790585	1.79583e+06	3.93696e+06	1.7075e+06	2.32271e+06	972113	1.05313e+06	797056	1.09437e+06	1.20569e+06	3.95732e+06	1.11978e+06	3.58152e+06	922679	1.00701e+07
194	DG(16:0e)+H	DG(16:0e)+H	DG	(16:0e)	(16:0e)			331.284	331.284	11.8635	C19 H39 O4	875452	2.32947e+06	2.62618e+06	1.04672e+06	3.65659e+06	1.03093e+06	1.72918e+06	4.71597e+06	2.39385e+06	3.52614e+06	1.19771e+06	1.70525e+06	1.30761e+06	2.20657e+06	3.35612e+06	3.0311e+06
195	DG(16:0e)+H	DG(16:0e)+H	DG	(16:0e)	(16:0e)			331.284	331.284	12.2595	C19 H39 O4	2.43244e+06	819012	652872	5.14476e+06	3.89264e+06	2.63641e+06	2.63962e+06	1.98758e+06	958535	1.02137e+06	3.01124e+06	4.43449e+06	815071	6.20078e+06	3.11091e+06	851746
196	DG(16:0e)+H	DG(16:0e)+H	DG	(16:0e)	(16:0e)			331.284	331.284	12.4485	C19 H39 O4	1.52413e+07	1.25256e+08	1.2173e+06	316436	1.40303e+08	4.01402e+06	1.34723e+06	4.05294e+06	3.12912e+07	1.75063e+06	935010	3.98593e+08	2.14428e+06	3.14011e+06	3.82554e+06	4.08448e+06
197	DG(16:0e)+H	DG(16:0e)+H	DG	(16:0e)	(16:0e)			331.284	331.284	12.5685	C19 H39 O4	3.33809e+06	1.8518e+06	2.23686e+06	5.55548e+06	1.09611e+06	3.50567e+06	683488	2.49181e+06	2.86423e+06	2.45729e+06	793040	7.02741e+06	6.05263e+06	5.65258e+06	3.21523e+06	9.56454e+06
198	DG(16:0e)+H	DG(16:0e)+H	DG	(16:0e)	(16:0e)			331.284	331.284	12.689	C19 H39 O4	6.11115e+06	588907	4.10255e+06	1.8035e+06	3.04461e+06	1.49333e+06	3.33641e+06	3.51204e+06	3.35227e+06	5.9323e+06	449382	5.01598e+06	3.24771e+06	678497	1.70905e+06	5.21276e+06
199	DG(16:0e)+H	DG(16:0e)+H	DG	(16:0e)	(16:0e)			331.284	331.284	12.881	C19 H39 O4	2.14929e+06	1.86242e+06	2.1799e+06	1.94726e+06	3.63193e+06	2.45477e+06	3.39284e+06	1.40206e+07	833309	5.98709e+07	1.34529e+06	3.68081e+06	7.4629e+06	2.68297e+06	8.9179e+06	3.98853e+06
200	DG(16:0e)+H	DG(16:0e)+H	DG	(16:0e)	(16:0e)			331.284	331.284	13.0615	C19 H39 O4	674848	1.15478e+06	3.76627e+06	2.01376e+06	1.34035e+06	2.6104e+06	7.25159e+06	4.03825e+07	8.22602e+07	3.70349e+06	1.10746e+06	2.45503e+06	4.29968e+06	4.52833e+06	5.34804e+07	4.68436e+06
201	DG(16:0e)+H	DG(16:0e)+H	DG	(16:0e)	(16:0e)			331.284	331.284	13.184	C19 H39 O4	4.42717e+06	1.18181e+06	3.43055e+06	5.6516e+06	2.78738e+06	4.33671e+06	3.14316e+06	863270	2.56308e+06	2.88245e+06	1.34434e+06	5.34189e+06	2.02929e+06	1.42678e+06	2.68356e+06	4.00725e+06
202	DG(16:0e)+H	DG(16:0e)+H	DG	(16:0e)	(16:0e)			331.284	331.284	13.321	C19 H39 O4	4.05883e+06	1.01789e+06	2.31024e+06	3.24896e+06	7.47761e+06	1.3443e+07	1.39822e+07	1.15905e+06	1.16322e+06	9.36529e+06	2.83843e+06	1.38882e+07	1.81578e+08	1.46919e+07	4.52474e+06	1.96999e+07
203	DG(16:0e)+H	DG(16:0e)+H	DG	(16:0e)	(16:0e)			331.284	331.284	14.0045	C19 H39 O4	111369	43074.6	28850.4	94486.1	168144	68944.6	137134	142719	419034	156414	64716.7	153805	226416	140002	105657	59031.7
204	DG(16:0e)+H	DG(16:0e)+H	DG	(16:0e)	(16:0e)			331.284	331.284	14.397	C19 H39 O4	84366.3	48283.2	38128.2	87690.8	159084	220378	175741	136135	107499	358817	36497.1	12714.6	138173	77695	77951.1	73872.7
205	DG(17:3)+Na	DG(17:3)+Na	DG	(17:3)	(17:3)			375.214	375.214	2.598	C20 H32 O5 Na1	309844	447392	486792	435946	164601	263663	87309.8	165075	717681	168411	272635	70971.6	371114	47501.9	78160.8	259973
206	DG(17:3)+Na	DG(17:3)+Na	DG	(17:3)	(17:3)			375.214	375.214	2.939	C20 H32 O5 Na1	666102	291884	119702	224602	482326	470339	303748	676625	175775	1.11926e+06	186301	40339.3	41029.7	74303	110667	218909
207	DG(17:3)+Na	DG(17:3)+Na	DG	(17:3)	(17:3)			375.214	375.214	3.237	C20 H32 O5 Na1	231275	13492.9	96658.6	871174	41415.2	358593	144679	136998	39859.8	85223.3	60544	157154	58343.3	48385.7	222344	88566.9
208	DG(17:3)+Na	DG(17:3)+Na	DG	(17:3)	(17:3)			375.214	375.214	3.3625	C20 H32 O5 Na1	526037	59032.9	539310	552947	589336	272439	1.77602e+06	259304	173014	319465	447513	453156	687231	440095	600723	201044
209	DG(17:3)+Na	DG(17:3)+Na	DG	(17:3)	(17:3)			375.214	375.214	3.6005	C20 H32 O5 Na1	91159.3	273898	475983	490735	956787	204317	1.09383e+06	481617	437551	95319	207631	12345.7	562879	458076	60112.2	47392.9
210	DG(17:3)+Na	DG(17:3)+Na	DG	(17:3)	(17:3)			375.214	375.214	3.876	C20 H32 O5 Na1	887801	449459	377983	141417	139677	202917	94934.4	273296	130160	117575	241663	375042	60229.7	157532	222659	294141
211	DG(17:3)+Na	DG(17:3)+Na	DG	(17:3)	(17:3)			375.214	375.214	5.081	C20 H32 O5 Na1	924320	1.33155e+06	657083	1.35787e+06	1.54937e+06	2.02336e+06	101122	732778	847005	535611	376450	722117	478364	601201	449606	515693
212	DG(6:0_11:3)+Na	DG(17:3)+Na	DG	(6:0_11:3)	(6:0)	(11:3)		375.214	375.214	5.962	C20 H32 O5 Na1	743230	1.05063e+06	1.9447e+06	295093	349120	98353.5	704484	747046	817111	593187	154922	679882	509885	344554	878136	942762
213	DG(6:0_11:3)+Na	DG(17:3)+Na	DG	(6:0_11:3)	(6:0)	(11:3)		375.214	375.214	7.2625	C20 H32 O5 Na1	283692	530312	779727	1.09712e+06	989803	357222	3.20081e+06	566756	1.29801e+06	1.09e+06	373605	1.2461e+06	477882	1.26787e+06	894827	611638
214	DG(17:3)+Na	DG(17:3)+Na	DG	(17:3)	(17:3)			375.214	375.214	7.9965	C20 H32 O5 Na1	930140	383726	934321	1.30084e+06	1.4734e+06	1.25117e+06	719775	339062	870948	3.97034e+06	1.77317e+06	272427	631212	660481	609080	1.39908e+06
215	DG(6:0_11:3)+Na	DG(17:3)+Na	DG	(6:0_11:3)	(6:0)	(11:3)		375.214	375.214	8.122	C20 H32 O5 Na1	1.49176e+06	1.13156e+06	427686	998042	183160	2.67995e+06	1.4196e+06	1.62674e+06	317339	849988	1.4228e+06	1.20292e+06	422889	1.25037e+06	507719	376078
216	DG(17:3)+Na	DG(17:3)+Na	DG	(17:3)	(17:3)			375.214	375.214	8.7665	C20 H32 O5 Na1	258700	2.39325e+06	930128	438888	4.28815e+06	972936	1.82114e+06	200936	1.1408e+06	1.24676e+06	898694	222629	974233	665572	337092	595693
217	DG(17:3)+Na	DG(17:3)+Na	DG	(17:3)	(17:3)			375.214	375.214	9.729	C20 H32 O5 Na1	115108	1.0664e+06	1.93289e+06	474076	1.79906e+06	527183	879815	1.07787e+06	1.21528e+06	676282	1.37848e+06	145585	212378	1.78966e+06	140563	310862
218	DG(17:3)+Na	DG(17:3)+Na	DG	(17:3)	(17:3)			375.214	375.214	9.958	C20 H32 O5 Na1	314137	162381	485175	381177	155684	665593	418390	165632	1.65571e+06	133451	1.13623e+06	212271	3.57638e+06	799124	450271	353996
219	DG(17:3)+Na	DG(17:3)+Na	DG	(17:3)	(17:3)			375.214	375.214	11.0475	C20 H32 O5 Na1	3.67411e+06	303800	658491	873619	7.92721e+06	1.27952e+06	987496	1.37062e+06	2.41371e+06	766550	279022	2.38573e+06	527266	726340	680287	2.10239e+06
220	DG(17:3)+Na	DG(17:3)+Na	DG	(17:3)	(17:3)			375.214	375.214	13.751	C20 H32 O5 Na1	199656	306532	304447	274620	55746.4	952189	76897.9	177777	197631	238064	73597.4	154449	124326	57864.3	95092.7	32298.7
221	DG(17:3)+Na	DG(17:3)+Na	DG	(17:3)	(17:3)			375.214	375.214	13.9255	C20 H32 O5 Na1	18794.9	236447	778830	306206	750179	122665	59571.1	198229	179747	3.46942e+06	32361.2	222538	42182.5	25458.2	131637	119912
222	DG(17:3)+Na	DG(17:3)+Na	DG	(17:3)	(17:3)			375.214	375.214	14.064	C20 H32 O5 Na1	95103.6	160928	373085	163589	185331	415227	185213	420100	68573.9	474602	46912.3	40864.6	80800.3	34417.1	76754.4	9414.28
223	DG(17:3)+Na	DG(17:3)+Na	DG	(17:3)	(17:3)			375.214	375.214	14.217	C20 H32 O5 Na1	149350	211851	74462.5	383664	188376	155897	102931	447312	97190.1	627537	226539	80589.2	119413	83820.4	195532	24728.6
224	DG(6:0_11:3)+Na	DG(17:3)+Na	DG	(6:0_11:3)	(6:0)	(11:3)		375.214	375.214	14.411	C20 H32 O5 Na1	146195	191194	270756	409614	108445	94174.4	43249.2	331970	434739	435614	187424	75477	36705.5	181644	342149	30432.7
225	DG(17:3)+Na	DG(17:3)+Na	DG	(17:3)	(17:3)			375.214	375.214	14.683	C20 H32 O5 Na1	420113	307075	39556.2	248309	354799	262200	123988	377493	151978	130829	269430	119880	88963.9	155115	113133	119420
226	DG(17:3)+Na	DG(17:3)+Na	DG	(17:3)	(17:3)			375.214	375.214	14.876	C20 H32 O5 Na1	175065	469482	615972	91037.1	201861	198793	177582	85703.7	240206	123951	19419.3	101829	126216	139317	63269.9	62006.4
227	DG(17:3)+Na	DG(17:3)+Na	DG	(17:3)	(17:3)			375.214	375.214	15.014	C20 H32 O5 Na1	305911	161899	78281.8	267492	277938	91745.9	251333	51458.2	190112	71969.1	62250.9	71429.1	6996.25	86545.2	3923.68	65167
228	DG(17:3)+Na	DG(17:3)+Na	DG	(17:3)	(17:3)			375.214	375.214	15.275	C20 H32 O5 Na1	567062	147595	356106	74435.9	31348.8	102129	219115	130760	159524	136348	68799.9	210964	146027	176526	84612.6	117924
229	DG(17:3)+Na	DG(17:3)+Na	DG	(17:3)	(17:3)			375.214	375.214	15.605	C20 H32 O5 Na1	239016	172506	181884	642538	83699.7	6577.69	162140	80206.5	313582	23900.3	174635	37011.5	119784	17414.1	210364	40173.7
230	DG(18:0e)+NH4	DG(18:0e)+NH4	DG	(18:0e)	(18:0e)			376.342	376.342	6.2185	C21 H46 O4 N1	339641	470826	369826	966467	1.29485e+06	408860	536555	381283	47274.2	602258	239959	776045	150769	859937	183222	1.88542e+06
231	DG(18:0e)+NH4	DG(18:0e)+NH4	DG	(18:0e)	(18:0e)			376.342	376.342	6.4485	C21 H46 O4 N1	1.0296e+06	246764	812982	618323	3.84339e+06	448034	5.65913e+06	145044	289217	2.56617e+06	1.84315e+06	313351	1.12585e+07	3.1379e+06	905413	237316
232	DG(18:0e)+H	DG(18:0e)+H	DG	(18:0e)	(18:0e)			359.316	359.316	6.64	C21 H43 O4	582811	9.29437e+06	1.30586e+06	1.45026e+06	2.02249e+08	4.0605e+08	2.5114e+08	1.73353e+08	3.39842e+08	3.10299e+08	3.74679e+08	6.19561e+08	2.14194e+08	4.75529e+08	4.98912e+08	2.44185e+08
233	DG(18:0e)+NH4	DG(18:0e)+NH4	DG	(18:0e)	(18:0e)			376.342	376.342	6.639	C21 H46 O4 N1	738780	2.58993e+06	337555	682009	9.52429e+07	1.76429e+08	1.79562e+08	4.91983e+07	1.55221e+08	1.14605e+08	1.51748e+08	2.2663e+08	9.36602e+07	2.04012e+08	2.20907e+08	1.39685e+08
234	DG(18:0e)+NH4	DG(18:0e)+NH4	DG	(18:0e)	(18:0e)			376.342	376.342	6.74	C21 H46 O4 N1	1.43389e+08	1.16559e+08	1.22247e+08	2.05901e+08	1.11225e+08	5.20801e+07	9.92731e+07	3.7227e+08	1.94239e+08	2.55283e+08	1.16249e+08	6.85438e+07	1.31792e+08	1.21603e+08	7.5309e+07	7.79214e+07
235	DG(18:1e)+H	DG(18:1e)+H	DG	(18:1e)	(18:1e)			357.3	357.3	2.8935	C21 H41 O4	75800.3	164700	103755	39075.5	70502.2	79782.2	10991.5	36685.7	18474.1	60314.9	45251.6	38713.9	8675.31	57320.7	9442.82	81307.4
236	DG(18:1e)+H	DG(18:1e)+H	DG	(18:1e)	(18:1e)			357.3	357.3	6.0895	C21 H41 O4	420327	162128	161990	37963.1	575290	197693	1.07443e+06	391465	474542	103534	275949	529488	485890	161352	184983	471136
237	DG(18:1e)+H	DG(18:1e)+H	DG	(18:1e)	(18:1e)			357.3	357.3	6.3905	C21 H41 O4	3.67322e+06	1.68152e+06	1.12436e+06	1.40593e+06	826181	157257	479940	600783	637272	517602	1.41533e+06	1.15484e+06	731452	3.0898e+06	1.16576e+06	1.55357e+06
238	DG(18:1e)+H	DG(18:1e)+H	DG	(18:1e)	(18:1e)			357.3	357.3	6.555	C21 H41 O4	636694	865010	1.53508e+06	4.45142e+06	1.24919e+06	2.40937e+06	986091	3.42105e+06	2.15309e+06	3.2418e+06	1.59402e+06	727763	1.09077e+06	3.66011e+06	2.17404e+06	1.07293e+06
239	DG(18:1e)+H	DG(18:1e)+H	DG	(18:1e)	(18:1e)			357.3	357.3	6.7615	C21 H41 O4	1.83494e+06	1.36599e+06	1.08827e+06	2.40539e+06	2.6874e+06	1.41057e+06	1.43471e+06	2.90651e+06	3.57889e+06	910840	1.47617e+06	1.06407e+06	645753	1.10136e+06	2.39971e+06	1.63276e+06
240	DG(18:1e)+H	DG(18:1e)+H	DG	(18:1e)	(18:1e)			357.3	357.3	6.8645	C21 H41 O4	1.63095e+06	1.72467e+06	641541	626904	3.50405e+06	3.69861e+06	1.61555e+06	3.20242e+06	2.24968e+06	1.2206e+06	319135	2.11902e+06	627064	881713	1.48165e+06	1.60989e+06
241	DG(18:1e)+H	DG(18:1e)+H	DG	(18:1e)	(18:1e)			357.3	357.3	7.1525	C21 H41 O4	677970	318371	845744	321961	1.86649e+06	63987	571784	1.56677e+06	954277	608990	474994	428694	638828	442877	397802	706809
242	DG(18:1e)+H	DG(18:1e)+H	DG	(18:1e)	(18:1e)			357.3	357.3	7.2995	C21 H41 O4	293592	328891	374170	703603	1.96267e+06	1.07617e+06	440330	1.16e+06	314403	383329	547713	1.42738e+06	343417	308638	374642	445401
243	DG(18:1e)+H	DG(18:1e)+H	DG	(18:1e)	(18:1e)			357.3	357.3	7.5565	C21 H41 O4	264405	234697	316720	489003	282408	1.34852e+06	782754	502264	366218	1.07512e+06	282806	96170.9	257404	628719	625596	590990
244	DG(18:1e)+H	DG(18:1e)+H	DG	(18:1e)	(18:1e)			357.3	357.3	7.825	C21 H41 O4	1.15716e+06	764415	285775	1.71293e+06	1.39262e+06	1.86505e+06	290115	881154	1.64374e+06	1.46321e+06	1.05168e+06	1.35892e+06	429055	572103	492198	944438
245	DG(18:1e)+H	DG(18:1e)+H	DG	(18:1e)	(18:1e)			357.3	357.3	7.9305	C21 H41 O4	266770	779230	430168	501795	250547	1.02292e+06	52769.8	353366	939156	692835	279555	31470.1	229942	296543	306012	344459
246	DG(18:1e)+H	DG(18:1e)+H	DG	(18:1e)	(18:1e)			357.3	357.3	8.075	C21 H41 O4	203506	601922	177490	454346	515774	965623	358045	498311	681743	936506	309700	410783	289827	94052.9	276446	625721
247	DG(18:1e)+H	DG(18:1e)+H	DG	(18:1e)	(18:1e)			357.3	357.3	8.2825	C21 H41 O4	536520	600182	518236	62067.6	412224	353048	744258	59275.4	322337	621516	111870	485446	551985	475583	1.28838e+06	788088
248	DG(18:1e)+H	DG(18:1e)+H	DG	(18:1e)	(18:1e)			357.3	357.3	8.804	C21 H41 O4	1.09305e+07	3.15033e+08	9.28919e+06	4.20091e+06	2.25884e+08	2.8609e+08	7.51983e+08	2.46975e+08	2.49195e+06	2.41384e+08	3.02268e+08	3.72872e+06	2.44495e+08	2.92537e+08	7.49687e+08	2.4834e+08
249	DG(18:1e)+H	DG(18:1e)+H	DG	(18:1e)	(18:1e)			357.3	357.3	8.9495	C21 H41 O4	6.97886e+06	643650	2.33987e+08	5.90683e+06	7.89402e+06	5.72738e+06	1.83871e+06	1.62109e+06	5.84053e+06	2.68043e+06	1.63214e+07	2.73169e+06	2.42278e+06	6.81425e+06	680012	5.30323e+06
250	DG(18:1e)+H	DG(18:1e)+H	DG	(18:1e)	(18:1e)			357.3	357.3	9.22	C21 H41 O4	1.38379e+06	7.9427e+06	2.72037e+06	6.54428e+06	6.64971e+06	814191	3.95601e+06	4.00561e+08	1.23907e+06	3.22554e+06	1.39988e+06	4.83022e+06	2.94335e+06	619287	4.26622e+06	1.26257e+06
251	DG(18:1e)+H	DG(18:1e)+H	DG	(18:1e)	(18:1e)			357.3	357.3	9.339	C21 H41 O4	480351	3.17554e+06	1.30562e+07	3.02258e+06	3.23303e+06	1.35973e+06	2.19548e+06	3.32527e+06	1.10171e+06	4.54695e+08	2.45005e+06	905401	758618	4.65744e+06	2.57894e+06	1.65236e+06
252	DG(18:1e)+H	DG(18:1e)+H	DG	(18:1e)	(18:1e)			357.3	357.3	9.4935	C21 H41 O4	2.7072e+06	319210	2.39381e+06	4.16497e+08	1.52862e+06	1.95957e+06	1.92023e+06	2.67592e+06	451876	2.85644e+06	2.30746e+06	1.08385e+06	565227	708656	1.24323e+06	1.75488e+06
253	DG(18:1e)+H	DG(18:1e)+H	DG	(18:1e)	(18:1e)			357.3	357.3	9.7155	C21 H41 O4	1.3092e+06	3.81836e+08	1.87316e+06	1.56581e+06	2.04908e+06	3.10292e+06	4.70649e+06	1.08451e+06	3.60987e+06	1.49134e+06	1.94881e+06	963680	1.38114e+06	1.15075e+06	1.23879e+06	2.4164e+06
254	DG(18:1e)+H	DG(18:1e)+H	DG	(18:1e)	(18:1e)			357.3	357.3	9.849	C21 H41 O4	545707	715749	894766	975387	981954	1.4915e+06	897420	1.54011e+06	975872	2.81584e+06	323660	1.29314e+06	1.57941e+06	933847	2.17434e+06	2.49482e+06
255	DG(18:1e)+H	DG(18:1e)+H	DG	(18:1e)	(18:1e)			357.3	357.3	10.0395	C21 H41 O4	2.17816e+06	541854	509900	287447	1.0975e+06	1.17245e+06	2.73189e+06	1.19822e+06	3.8236e+06	520369	2.52657e+06	2.096e+06	2.16025e+06	710225	2.15932e+06	2.54909e+06
256	DG(18:1e)+H	DG(18:1e)+H	DG	(18:1e)	(18:1e)			357.3	357.3	10.286	C21 H41 O4	1.6661e+06	755742	7.93197e+06	547835	2.5285e+07	2.30097e+06	1.07738e+06	1.45146e+06	1.30955e+07	5.02544e+06	2.72945e+06	2.38219e+06	2.06311e+06	2.04771e+06	793747	2.83407e+07
257	DG(18:1e)+H	DG(18:1e)+H	DG	(18:1e)	(18:1e)			357.3	357.3	10.4285	C21 H41 O4	1.01381e+06	1.20461e+07	1.8275e+06	1.36357e+06	1.34082e+06	1.72128e+06	849289	568683	1.05227e+06	1.99518e+06	5.92437e+06	1.99643e+06	1.49746e+06	2.59517e+06	1.83083e+06	520112
258	DG(18:1e)+H	DG(18:1e)+H	DG	(18:1e)	(18:1e)			357.3	357.3	10.642	C21 H41 O4	2.31546e+06	1.98962e+06	444005	1.6623e+06	907108	988417	487936	215286	246938	1.91458e+06	1.57827e+06	1.29953e+06	2.84179e+06	456815	813577	2.9415e+06
259	DG(18:1e)+H	DG(18:1e)+H	DG	(18:1e)	(18:1e)			357.3	357.3	10.905	C21 H41 O4	683262	4.36124e+06	1.41458e+06	984853	2.25135e+06	664767	19884.9	2.51463e+06	2.08213e+06	706358	674029	1.05086e+06	3.28726e+06	814269	159345	2.39308e+06
260	DG(18:1e)+H	DG(18:1e)+H	DG	(18:1e)	(18:1e)			357.3	357.3	11.0875	C21 H41 O4	457536	3.02722e+06	260941	5.07357e+06	649100	3.06141e+06	4.01367e+06	913501	3.64924e+06	1.03631e+08	3.16005e+06	1.97677e+06	1.23347e+06	207289	67723.3	3.36861e+06
261	DG(18:1e)+H	DG(18:1e)+H	DG	(18:1e)	(18:1e)			357.3	357.3	11.2385	C21 H41 O4	2.39661e+06	4.75033e+07	4.64916e+06	6.45968e+07	7.03353e+07	2.29821e+06	2.85175e+06	1.11296e+06	1.26774e+07	2.20728e+06	2.32666e+06	2.53161e+06	3.32211e+06	1.90545e+06	3.23352e+06	3.7047e+06
262	DG(18:1e)+H	DG(18:1e)+H	DG	(18:1e)	(18:1e)			357.3	357.3	11.5385	C21 H41 O4	1.21148e+06	1.04293e+06	1.55053e+06	854614	2.56835e+06	1.95182e+06	3.23937e+06	1.96773e+06	2.47854e+06	62461.4	331770	457980	1.32382e+06	4.77737e+06	550781	2.139e+06
263	DG(18:1e)+H	DG(18:1e)+H	DG	(18:1e)	(18:1e)			357.3	357.3	11.724	C21 H41 O4	1.9889e+06	2.11857e+06	2.3651e+06	1.95973e+06	3.20665e+06	3.09793e+06	3.12972e+06	2.46934e+06	666673	1.65712e+06	2.98581e+06	340076	1.43996e+06	1.66756e+06	3.12767e+06	1.12078e+06
264	DG(18:1e)+H	DG(18:1e)+H	DG	(18:1e)	(18:1e)			357.3	357.3	11.836	C21 H41 O4	959492	355466	937082	2.95264e+06	1.76369e+06	1.65566e+06	1.07435e+06	327826	876734	1.03521e+06	3.4769e+06	2.77631e+06	2.46634e+06	828062	1.96213e+06	960625
265	DG(18:1e)+H	DG(18:1e)+H	DG	(18:1e)	(18:1e)			357.3	357.3	12.003	C21 H41 O4	939240	1.2346e+06	1.25459e+06	2.29028e+06	3.12412e+06	660435	987599	818399	816563	1.64884e+06	1.39233e+06	3.45419e+06	701502	1.49053e+06	3.1134e+06	2.0989e+06
266	DG(18:1e)+H	DG(18:1e)+H	DG	(18:1e)	(18:1e)			357.3	357.3	12.127	C21 H41 O4	1.11975e+06	1.78833e+06	2.62481e+06	3.35427e+06	2.01919e+06	2.98317e+06	514647	3.85084e+06	768531	3.37709e+06	2.30814e+06	4.73558e+08	6.58433e+06	2.38103e+06	3.68647e+06	4.79394e+06
267	DG(18:1e)+H	DG(18:1e)+H	DG	(18:1e)	(18:1e)			357.3	357.3	12.362	C21 H41 O4	2.63207e+06	1.47939e+06	477105	4.86595e+06	84943.5	652955	2.33839e+06	3.0645e+06	2.16528e+06	1.10085e+06	4.74992e+08	1.12267e+06	3.85065e+06	3.00245e+06	1.43995e+06	3.1014e+06
268	DG(18:1e)+H	DG(18:1e)+H	DG	(18:1e)	(18:1e)			357.3	357.3	12.4925	C21 H41 O4	392361	1.96441e+06	2.11204e+06	3.37332e+06	2.23644e+06	1.47793e+06	2.53883e+06	1.22288e+06	2.0637e+06	626125	2.84503e+06	3.9277e+06	1.87953e+06	1.5119e+06	7.12228e+06	3.2718e+06
269	DG(18:1e)+H	DG(18:1e)+H	DG	(18:1e)	(18:1e)			357.3	357.3	12.683	C21 H41 O4	620323	795996	2.51082e+06	2.30453e+06	564773	2.00761e+06	338990	1.79965e+06	728836	2.76154e+06	1.84086e+06	1.45727e+06	486008	1.89769e+06	2.47443e+06	3.76319e+06
270	DG(18:1e)+H	DG(18:1e)+H	DG	(18:1e)	(18:1e)			357.3	357.3	12.8395	C21 H41 O4	2.00493e+06	497060	726204	298152	1.5936e+06	774768	682389	1.4584e+06	2.00207e+06	1.72778e+06	1.36922e+06	893113	2.70776e+06	963299	2.49374e+06	1.46228e+06
271	DG(18:1e)+H	DG(18:1e)+H	DG	(18:1e)	(18:1e)			357.3	357.3	13.1925	C21 H41 O4	9.21677e+08	1.72949e+06	1.35496e+06	1.10868e+09	923454	1.16225e+09	2.69693e+06	2.79124e+06	2.13922e+06	296930	1.99886e+06	1.13436e+09	1.03847e+06	1.41375e+06	1.033e+06	1.2056e+09
272	DG(18:1e)+H	DG(18:1e)+H	DG	(18:1e)	(18:1e)			357.3	357.3	13.292	C21 H41 O4	4.08125e+06	6.27734e+06	7.60129e+06	551184	1.19482e+07	1.53926e+06	2.54944e+06	2.03199e+06	850798	458284	7.84578e+06	838299	1.80286e+06	1.33362e+06	558773	706422
273	DG(18:2e)+H	DG(18:2e)+H	DG	(18:2e)	(18:2e)			355.284	355.284	2.8085	C21 H39 O4	766903	153685	452147	400440	1.24867e+06	859878	1.36102e+06	769721	662613	487444	345742	26702.9	78467	555811	237848	469643
274	DG(18:3e)+NH4	DG(18:3e)+NH4	DG	(18:3e)	(18:3e)			370.295	370.295	3.45	C21 H40 O4 N1	4.57096e+06	4.13445e+06	1.51346e+07	1.53684e+07	1.09165e+07	4.9155e+06	1.37284e+07	8.1109e+06	9.65293e+06	7.8113e+06	1.19916e+06	1.78795e+06	1.30209e+06	628733	1.08589e+06	411655
275	DG(8:0e_10:3)+NH4	DG(18:3e)+NH4	DG	(8:0e_10:3)	(8:0e)	(10:3)		370.295	370.295	3.539	C21 H40 O4 N1	4.57096e+06	4.13445e+06	383697	565374	1.09438e+06	4.9155e+06	4.14387e+06	8.1109e+06	837196	7.8113e+06	234770	464964	22286.1	37882.4	441288	110992
276	DG(8:0_11:1)+NH4	DG(19:1)+NH4	DG	(8:0_11:1)	(8:0)	(11:1)		402.321	402.321	2.6795	C22 H44 O5 N1	431294	253432	142947	420462	425761	2.52657e+06	397345	1.3667e+06	227746	128109	202501	2.7296e+06	101756	2.67343e+06	121604	101812
277	DG(19:1)+NH4	DG(19:1)+NH4	DG	(19:1)	(19:1)			402.321	402.321	3.2985	C22 H44 O5 N1	34310.4	100782	218094	305913	107570	125560	65685.8	181453	228408	95532.6	2949.96	40563.6	7489.5	129242	181723	112774
278	DG(8:0_11:1)+NH4	DG(19:1)+NH4	DG	(8:0_11:1)	(8:0)	(11:1)		402.321	402.321	4.027	C22 H44 O5 N1	199412	184388	166513	197077	218581	16094.7	295872	69316.5	122975	167889	61658.4	158888	87183.6	130967	172902	482034
279	DG(8:0_11:1)+NH4	DG(19:1)+NH4	DG	(8:0_11:1)	(8:0)	(11:1)		402.321	402.321	4.263	C22 H44 O5 N1	996177	768442	146952	79986.8	407141	449036	383222	575425	441700	302006	765265	501675	512622	420872	179794	146208
280	DG(8:0_11:1)+NH4	DG(19:1)+NH4	DG	(8:0_11:1)	(8:0)	(11:1)		402.321	402.321	4.5835	C22 H44 O5 N1	141962	9440.4	141891	245765	100638	229034	114282	183638	63563.7	23218.4	231043	61958.8	17271.2	74999.6	29476	169498
281	DG(8:0_11:1)+NH4	DG(19:1)+NH4	DG	(8:0_11:1)	(8:0)	(11:1)		402.321	402.321	4.7745	C22 H44 O5 N1	82526.5	144471	425664	372908	141345	495220	928250	77498.1	779595	507232	189751	637365	1.06194e+06	393825	83749.5	467893
282	DG(8:0_11:1)+NH4	DG(19:1)+NH4	DG	(8:0_11:1)	(8:0)	(11:1)		402.321	402.321	5.009	C22 H44 O5 N1	277237	558133	46891.2	362305	104540	566912	458106	114383	124855	366735	150396	955883	296607	227637	324565	254876
283	DG(8:0_11:1)+NH4	DG(19:1)+NH4	DG	(8:0_11:1)	(8:0)	(11:1)		402.321	402.321	5.306	C22 H44 O5 N1	50255.3	707051	867262	736059	8.35716e+07	1.92407e+06	853239	138938	1.38277e+06	2.08659e+06	1.32036e+06	664704	886857	769127	425580	940499
284	DG(19:1)+H	DG(19:1)+H	DG	(8:0_11:1)	(8:0)	(11:1)		385.295	385.295	5.326	C22 H41 O5	543965	138267	277279	467737	1.65285e+06	1.24567e+07	1.39977e+07	1.79653e+07	947657	9.17051e+06	609878	473099	751661	178093	206685	9.61009e+06
285	DG(8:0_11:1)+NH4	DG(19:1)+NH4	DG	(8:0_11:1)	(8:0)	(11:1)		402.321	402.321	5.451	C22 H44 O5 N1	2.05782e+06	2.83349e+06	520863	1.32025e+06	370759	989588	727705	868141	1.13218e+06	479584	782604	967184	595017	107825	444149	230156
286	DG(8:0_11:1)+NH4	DG(19:1)+NH4	DG	(8:0_11:1)	(8:0)	(11:1)		402.321	402.321	5.58	C22 H44 O5 N1	1.16524e+06	261265	814839	1.35824e+06	817.278	683388	201105	1.26771e+06	208789	244379	336857	210838	916621	468355	279349	529101
287	DG(19:1)+H	DG(19:1)+H	DG	(8:0_11:1)	(8:0)	(11:1)		385.295	385.295	5.561	C22 H41 O5	1.00005e+06	1.10988e+06	539771	309706	355353	97883.7	652331	831593	363721	291526	757488	1.65531e+06	690025	1.02185e+06	297874	951728
288	DG(8:0_11:1)+NH4	DG(19:1)+NH4	DG	(8:0_11:1)	(8:0)	(11:1)		402.321	402.321	5.786	C22 H44 O5 N1	73175.8	495442	762406	89223.6	611908	449484	546588	1.13196e+06	95901.4	685500	618816	215002	213131	177698	749989	631834
289	DG(8:0_11:1)+NH4	DG(19:1)+NH4	DG	(8:0_11:1)	(8:0)	(11:1)		402.321	402.321	6.071	C22 H44 O5 N1	284615	45351.2	52185.7	34501.7	71457.4	44091	366895	222554	34183.1	2460.7	19613.3	266131	86731.2	137663	89670.5	24047.8
290	DG(19:1)+H	DG(19:1)+H	DG	(19:1)	(19:1)			385.295	385.295	6.237	C22 H41 O5	220790	386912	164542	33373	176657	238307	729828	559244	791977	144278	3.16457e+06	1.08245e+06	2.71222e+06	2.29801e+06	2.83868e+06	1.14967e+06
291	DG(8:0_11:1)+H	DG(19:1)+H	DG	(8:0_11:1)	(8:0)	(11:1)		385.295	385.295	6.4155	C22 H41 O5	2.28859e+06	1.67201e+06	1.46495e+06	1.57046e+06	1.52092e+06	5.10356e+07	1.76502e+06	3.73655e+06	449802	1.1406e+06	1.51764e+06	1.87247e+06	2.76346e+06	2.96537e+06	412370	1.19441e+06
292	DG(19:1)+NH4	DG(19:1)+NH4	DG	(8:0_11:1)	(8:0)	(11:1)		402.321	402.321	6.431	C22 H44 O5 N1	65597.4	387018	221125	187857	89493.7	276874	91707.4	166229	273868	330954	943097	192110	434545	392673	341433	316472
293	DG(19:1)+NH4	DG(19:1)+NH4	DG	(19:1)	(19:1)			402.321	402.321	6.7615	C22 H44 O5 N1	1.92202e+06	1.96532e+06	1.28094e+06	829126	1.05622e+06	859478	1.55353e+06	1.47141e+06	3.31464e+06	418448	1.73908e+06	716139	351376	343534	484711	262536
294	DG(8:0_11:1)+NH4	DG(19:1)+NH4	DG	(8:0_11:1)	(8:0)	(11:1)		402.321	402.321	8.104	C22 H44 O5 N1	617301	736344	293303	967232	266968	194694	297757	546008	1.23535e+06	341092	267397	632595	714561	260923	534958	412549
295	DG(8:0_11:1)+NH4	DG(19:1)+NH4	DG	(8:0_11:1)	(8:0)	(11:1)		402.321	402.321	12.3415	C22 H44 O5 N1	3.18949e+07	2.31834e+06	625007	402634	535671	4.04193e+08	1.03696e+06	697535	1.59293e+06	2.03546e+06	1.78915e+06	543850	2.10892e+06	2.04156e+06	502219	2.27681e+06
296	DG(8:0_11:1)+NH4	DG(19:1)+NH4	DG	(8:0_11:1)	(8:0)	(11:1)		402.321	402.321	12.9065	C22 H44 O5 N1	906707	3.39509e+08	1.08094e+06	3.46656e+08	1.15306e+06	813280	2.33525e+06	206552	584566	893038	972785	767132	1.03094e+06	3.67807e+08	1.06381e+06	701371
297	DG(19:1)+NH4	DG(19:1)+NH4	DG	(19:1)	(19:1)			402.321	402.321	13.0805	C22 H44 O5 N1	313143	950477	469184	753740	847210	1.98282e+06	1.14337e+06	1.69312e+06	330902	965641	1.26579e+06	1.67259e+06	946689	2.40488e+06	777944	527557
298	DG(19:1e)+H	DG(19:1e)+H	DG	(19:1e)	(19:1e)			371.316	371.316	0.304	C22 H43 O4	128272	85765.4	140609	206656	73752	336105	133273	76706.6	63361.4	133367	107401	85913.6	87263.4	146684	172309	84624.6
299	DG(19:1e)+H	DG(19:1e)+H	DG	(19:1e)	(19:1e)			371.316	371.316	0.55	C22 H43 O4	41575.5	153704	144541	53479.4	64076.1	50194.5	67903.7	927638	79301.8	153673	159144	15338.6	87668.3	147048	244085	246804
300	DG(19:1e)+H	DG(19:1e)+H	DG	(19:1e)	(19:1e)			371.316	371.316	1.03	C22 H43 O4	129561	508558	228575	359116	128533	102722	202864	241195	183088	389659	187651	145771	577031	321041	320866	200653
301	DG(19:1e)+H	DG(19:1e)+H	DG	(19:1e)	(19:1e)			371.316	371.316	1.7075	C22 H43 O4	7.69376e+06	401288	59130.8	125109	352674	456148	75163.1	104504	59547.1	177680	141088	290222	162969	276066	127162	123161
302	DG(19:1e)+H	DG(19:1e)+H	DG	(19:1e)	(19:1e)			371.316	371.316	2.127	C22 H43 O4	424996	160886	391005	311705	5.15292e+06	5.69369e+06	642602	251422	7.87839e+06	2.31066e+06	762150	623641	1.29405e+07	946755	7.54867e+06	222663
303	DG(19:1e)+H	DG(19:1e)+H	DG	(19:1e)	(19:1e)			371.316	371.316	3.664	C22 H43 O4	400816	210264	270210	324711	350488	511314	203887	328046	135939	603240	63123.8	88526.2	123766	302791	70076.3	284730
304	DG(8:1e_11:0)+Na	DG(19:1e)+Na	DG	(8:1e_11:0)	(8:1e)	(11:0)		393.298	393.298	6.9355	C22 H42 O4 Na1	4.29911e+06	2.91085e+06	848156	2.13794e+06	5.17302e+06	6.46774e+06	6.73425e+06	2.55599e+06	3.14376e+06	3.94204e+06	2.82025e+06	2.24893e+06	2.28376e+06	2.15174e+06	897787	2.72573e+06
305	DG(8:1e_11:0)+Na	DG(19:1e)+Na	DG	(8:1e_11:0)	(8:1e)	(11:0)		393.298	393.298	7.169	C22 H42 O4 Na1	2.9661e+06	5.02582e+07	1.54083e+06	652980	2.20272e+06	1.84578e+06	1.36863e+06	610069	353365	411212	959385	2.70931e+06	620132	1.14109e+06	484810	1.78872e+06
306	DG(8:0e_11:1)+Na	DG(19:1e)+Na	DG	(8:0e_11:1)	(8:0e)	(11:1)		393.298	393.298	7.309	C22 H42 O4 Na1	5.14074e+07	5.4093e+06	6.30428e+07	95821.6	5.59287e+07	757109	5.64134e+07	5.04193e+07	2.06772e+06	2.62485e+06	7.85884e+07	968866	1.19065e+06	2.01137e+06	8.14015e+07	5.81216e+06
307	DG(19:1e)+H	DG(19:1e)+H	DG	(8:0e_11:1)	(8:0e)	(11:1)		371.316	371.316	7.304	C22 H43 O4	9.53615e+08	1.32583e+07	5.35406e+06	256127	8.58257e+06	3.58766e+06	7.1377e+06	8.82297e+08	7.11732e+06	2.75844e+08	4.41467e+06	2.7658e+06	3.30169e+06	1.62143e+06	1.99768e+06	2.81714e+06
308	DG(19:1e)+H	DG(19:1e)+H	DG	(19:1e)	(19:1e)			371.316	371.316	8.377	C22 H43 O4	112296	2.80323e+06	2.38709e+06	2.33949e+06	2.7677e+06	2.78101e+06	1.47197e+06	766469	926602	660877	1.35532e+06	342010	2.00926e+06	1.35335e+06	2.72344e+06	82201.1
309	DG(19:1e)+H	DG(19:1e)+H	DG	(19:1e)	(19:1e)			371.316	371.316	8.5375	C22 H43 O4	642759	158178	2.27079e+06	3.33616e+06	1.74356e+06	2.89653e+06	2.6616e+06	2.40062e+06	3.11263e+06	1.17905e+06	8.17844e+06	2.98442e+06	6.00844e+06	7.70889e+06	3.89686e+06	6.85974e+06
310	DG(19:1e)+H	DG(19:1e)+H	DG	(19:1e)	(19:1e)			371.316	371.316	8.63	C22 H43 O4	2.9615e+06	4.23375e+06	3.26581e+06	1.69744e+06	2.71375e+06	4.30722e+06	4.84512e+06	1.04634e+07	4.22395e+06	7.68358e+06	1.66712e+06	2.05223e+06	978034	1.11883e+06	3.10085e+06	3.95246e+06
311	DG(19:1e)+H	DG(19:1e)+H	DG	(19:1e)	(19:1e)			371.316	371.316	9.391	C22 H43 O4	189645	1.13206e+06	14116.8	1.10103e+06	719555	935419	488525	1.08464e+06	382815	592625	16531.3	832339	9577.35	155359	916735	680305
312	DG(19:1e)+H	DG(19:1e)+H	DG	(19:1e)	(19:1e)			371.316	371.316	9.568	C22 H43 O4	1.07204e+06	2.87472e+06	1.58198e+06	991073	752427	966611	984590	2.07373e+06	386598	1.39153e+06	1.49986e+06	702854	1.30379e+06	409151	1.22904e+06	938900
313	DG(19:1e)+H	DG(19:1e)+H	DG	(19:1e)	(19:1e)			371.316	371.316	9.919	C22 H43 O4	2.99833e+06	4.23145e+06	1.73797e+06	1.05936e+06	739883	2.56107e+06	1.89643e+06	648883	621726	401675	1.34296e+06	1.30343e+06	1.98214e+06	816402	1.44113e+06	1.24874e+06
314	DG(19:1e)+H	DG(19:1e)+H	DG	(19:1e)	(19:1e)			371.316	371.316	10.04	C22 H43 O4	945173	2.86995e+06	2.55748e+06	3.12732e+06	3.3368e+06	1.87112e+06	861675	3.92161e+06	192641	788698	2.90044e+06	3.70672e+06	3.48731e+06	1.96796e+06	1.02686e+06	955984
315	DG(19:1e)+H	DG(19:1e)+H	DG	(19:1e)	(19:1e)			371.316	371.316	10.2625	C22 H43 O4	927060	1.13518e+06	443251	833132	1.56724e+06	940707	3.03707e+06	1.36158e+06	448490	648745	1.16915e+06	1.64677e+06	1.49924e+06	791075	885505	269.1
316	DG(19:1e)+H	DG(19:1e)+H	DG	(19:1e)	(19:1e)			371.316	371.316	10.997	C22 H43 O4	1.31823e+06	1.66841e+06	877542	967030	1.18271e+06	932931	1.55418e+06	1.24967e+06	972031	831232	741352	428089	519119	321933	329415	1.08029e+06
317	DG(19:1e)+H	DG(19:1e)+H	DG	(19:1e)	(19:1e)			371.316	371.316	11.184	C22 H43 O4	978377	1.46587e+06	1.47425e+06	1.58419e+06	943960	1.82621e+06	1.17476e+06	1.25045e+06	1.89262e+06	670183	298088	3.65586e+06	800538	34718.1	471783	1.46786e+06
318	DG(19:1e)+H	DG(19:1e)+H	DG	(19:1e)	(19:1e)			371.316	371.316	11.309	C22 H43 O4	1.47207e+06	1.4145e+06	1.29196e+06	2.00233e+06	2.18167e+06	845230	2.12171e+06	1.82927e+06	4.14193e+06	812398	887520	275083	526736	679534	2.74113e+06	1.07488e+06
319	DG(19:1e)+H	DG(19:1e)+H	DG	(19:1e)	(19:1e)			371.316	371.316	11.4955	C22 H43 O4	943774	1.2347e+06	1.1956e+06	2.20592e+06	3.26915e+06	237116	2.32362e+06	2.78103e+06	964280	1.37255e+06	1.07761e+06	1.05403e+06	893040	948429	526439	940940
320	DG(19:1e)+H	DG(19:1e)+H	DG	(19:1e)	(19:1e)			371.316	371.316	11.7145	C22 H43 O4	217966	1.0074e+06	509597	3.92828e+06	1.13694e+06	3.44042e+06	2.88067e+06	1.93531e+06	2.1825e+06	3.82544e+06	968875	1.82444e+06	2.06303e+06	1.63472e+06	767348	1.62809e+06
321	DG(19:1e)+H	DG(19:1e)+H	DG	(19:1e)	(19:1e)			371.316	371.316	11.983	C22 H43 O4	3.15973e+06	2.95719e+06	1.84227e+06	2.37264e+06	580043	1.71583e+06	2.2323e+06	943099	1.56404e+06	1.26691e+06	1.26444e+06	414048	5.60686e+08	2.6124e+06	2.23297e+06	644343
322	DG(19:1e)+H	DG(19:1e)+H	DG	(19:1e)	(19:1e)			371.316	371.316	12.159	C22 H43 O4	640611	2.25758e+06	881102	501637	1.00592e+06	1.46219e+06	1.63105e+06	1.00375e+06	492001	1.49841e+06	1.90873e+06	1.69457e+06	2.08258e+06	1.16229e+06	2.02136e+06	809202
323	DG(19:1e)+H	DG(19:1e)+H	DG	(19:1e)	(19:1e)			371.316	371.316	12.317	C22 H43 O4	724490	660810	645750	1.48364e+06	1.92547e+06	1.13902e+06	1.42963e+06	1.89287e+06	1.9044e+06	956323	1.64137e+06	3.28201e+06	1.3136e+06	2.91643e+06	1.87096e+06	1.80595e+06
324	DG(19:1e)+H	DG(19:1e)+H	DG	(19:1e)	(19:1e)			371.316	371.316	12.414	C22 H43 O4	1.06323e+06	886103	2.42208e+06	3.32942e+06	1.84754e+06	2.0661e+06	2.321e+06	2.01564e+06	1.00603e+06	3.37999e+06	727284	1.59056e+06	3.52328e+06	2.30799e+06	2.66478e+06	1.29e+06
325	DG(19:1e)+H	DG(19:1e)+H	DG	(19:1e)	(19:1e)			371.316	371.316	12.5855	C22 H43 O4	841739	2.41652e+06	2.54168e+06	1.24508e+06	1.06005e+06	906523	1.0313e+06	1.16702e+06	1.68784e+06	507835	723263	2.41635e+06	1.65084e+06	810010	750411	1.71526e+06
326	DG(19:1e)+H	DG(19:1e)+H	DG	(19:1e)	(19:1e)			371.316	371.316	12.921	C22 H43 O4	1.37213e+06	1.29683e+06	1.90868e+06	126563	692707	1.64434e+06	2.74937e+06	737248	2.03535e+06	3.43426e+06	1.16516e+06	1.87624e+06	2.16523e+06	525585	887844	976892
327	DG(19:1e)+H	DG(19:1e)+H	DG	(19:1e)	(19:1e)			371.316	371.316	13.0775	C22 H43 O4	2.27648e+06	639939	2.74833e+06	1.69286e+06	904374	2.41415e+06	715873	1.16511e+06	1.3833e+06	1.61101e+06	1.7763e+06	614763	628182	549100	416166	670968
328	DG(19:1e)+H	DG(19:1e)+H	DG	(19:1e)	(19:1e)			371.316	371.316	13.2795	C22 H43 O4	2.21057e+06	368645	1.98568e+06	1.45463e+06	620430	6.82856e+06	3.34075e+06	1.364e+06	1.41154e+06	1.74299e+06	1.34333e+06	1.22985e+06	2.13247e+06	1.33847e+06	1.28462e+06	3.29604e+06
329	DG(19:1e)+H	DG(19:1e)+H	DG	(19:1e)	(19:1e)			371.316	371.316	13.852	C22 H43 O4	80674.7	96639.9	372889	319632	77504	154363	257787	99196.3	68322.7	32216.2	90498.8	64348.8	49616.2	21768.1	90755.3	52121
330	DG(19:1e)+H	DG(19:1e)+H	DG	(19:1e)	(19:1e)			371.316	371.316	13.989	C22 H43 O4	322187	2.7814e+09	311754	167623	164119	234511	273774	125739	434248	247784	150264	65844.1	281852	45945.3	83704	62233.6
331	DG(19:1e)+H	DG(19:1e)+H	DG	(19:1e)	(19:1e)			371.316	371.316	14.0915	C22 H43 O4	100946	315815	81169.6	44082.8	258760	3.05435e+09	93631.8	190827	112949	76947.2	235954	134208	83763.5	203272	149449	75958.7
332	DG(19:1e)+H	DG(19:1e)+H	DG	(19:1e)	(19:1e)			371.316	371.316	14.302	C22 H43 O4	159861	95418.3	189029	237925	66706.9	277456	64559.9	206475	241945	77756.8	222219	36046.3	132056	150139	85192.3	195152
333	DG(19:1e)+H	DG(19:1e)+H	DG	(19:1e)	(19:1e)			371.316	371.316	14.5255	C22 H43 O4	299578	89947.4	148809	122257	388350	310282	192188	44818.3	275775	216647	80690.5	220461	172413	94489.8	92685.3	134379
334	DG(19:1e)+H	DG(19:1e)+H	DG	(19:1e)	(19:1e)			371.316	371.316	15.4125	C22 H43 O4	258696	154122	150384	68988.9	216159	158395	193869	1.11846e+06	65871.8	94759.9	150831	672859	315443	411646	14507	107809
335	DG(19:1e)+H	DG(19:1e)+H	DG	(19:1e)	(19:1e)			371.316	371.316	15.621	C22 H43 O4	72384.7	192387	36286.9	979797	686648	82493.7	19239.7	269477	154968	841535	210292	338942	472522	55698.2	22905.5	67920.6
336	DG(19:1e)+H	DG(19:1e)+H	DG	(19:1e)	(19:1e)			371.316	371.316	15.757	C22 H43 O4	96417.7	100567	363691	33742.7	224274	27823	50886	45948.8	234692	233590	56753.2	178507	90833.8	105248	102811	15428.7
337	DG(19:1e)+H	DG(19:1e)+H	DG	(19:1e)	(19:1e)			371.316	371.316	15.897	C22 H43 O4	230995	173955	273240	525476	457422	358945	132237	92154.6	118054	353386	30514.9	198395	122126	104058	107432	78422.7
338	DG(19:2e)+Na	DG(19:2e)+Na	DG	(19:2e)	(19:2e)			391.282	391.282	2.2345	C22 H40 O4 Na1	2.58736e+06	5.24343e+06	2.34768e+06	2.09607e+06	3.61493e+06	1.2098e+06	866326	3.6882e+06	1.66038e+06	673582	4.25465e+07	1.7565e+06	1.22497e+06	762163	1.25591e+06	169321
339	DG(19:2e)+Na	DG(19:2e)+Na	DG	(19:2e)	(19:2e)			391.282	391.282	6.931	C22 H40 O4 Na1	3.79808e+06	7.16791e+06	6.96834e+06	2.9644e+06	1.45464e+06	9.1813e+06	2.92269e+06	4.78145e+06	531945	3.73313e+06	1.88794e+07	7.38293e+07	1.71896e+08	4.24489e+07	1.34161e+07	7.64137e+06
340	DG(19:2e)+Na	DG(19:2e)+Na	DG	(19:2e)	(19:2e)			391.282	391.282	10.0785	C22 H40 O4 Na1	1.67148e+06	2.08907e+06	2.32133e+06	2.5439e+06	248562	1.28946e+06	2.56049e+06	1.08458e+06	978725	979656	994331	118020	249647	250183	575919	226107
341	DG(20:0e)+H	DG(20:0e)+H	DG	(20:0e)	(20:0e)			387.347	387.347	7.813	C23 H47 O4	96109.8	1.03559e+06	1.27524e+06	311684	1.46562e+06	3.30544e+06	5.57956e+06	2.45085e+06	3.62917e+06	4.25455e+06	3.72238e+06	2.77509e+06	5.07042e+06	8.18965e+06	5.45331e+06	5.05443e+06
342	DG(20:0e)+NH4	DG(20:0e)+NH4	DG	(20:0e)	(20:0e)			404.373	404.373	7.831	C23 H50 O4 N1	377427	513765	652370	952357	2.44846e+06	2.09917e+06	3.65732e+06	781665	2.46196e+06	2.66521e+06	2.77101e+06	5.27935e+06	544875	4.69704e+06	4.38412e+06	1.32103e+06
343	DG(20:0e)+H	DG(20:0e)+H	DG	(20:0e)	(20:0e)			387.347	387.347	7.959	C23 H47 O4	3.20774e+06	1.75524e+06	4.93025e+06	1.31101e+06	356231	1.56824e+06	593013	5.18645e+06	1.21667e+06	482193	1.3391e+06	3.15842e+06	2.51461e+06	497475	2.50884e+06	718865
344	DG(20:2)+NH4	DG(20:2)+NH4	DG	(20:2)	(20:2)			414.321	414.321	4.7545	C23 H44 O5 N1	326022	414995	154244	188215	89016.5	78098.8	314896	135482	83950.2	193871	29022.2	586615	71497.9	172153	252317	134931
345	DG(9:0_11:2)+NH4	DG(20:2)+NH4	DG	(9:0_11:2)	(9:0)	(11:2)		414.321	414.321	10.0415	C23 H44 O5 N1	1.20644e+06	1.8002e+06	2.07321e+06	1.63119e+06	1.02703e+06	630897	1.79486e+06	911258	334740	205406	1.95301e+06	4.57972e+06	382859	932667	2.15617e+06	825004
346	DG(9:0_11:2)+NH4	DG(20:2)+NH4	DG	(9:0_11:2)	(9:0)	(11:2)		414.321	414.321	10.143	C23 H44 O5 N1	1.0266e+06	596815	1.82601e+06	1.37065e+06	519994	372369	4.46608e+06	929271	1.14408e+06	1.08047e+06	656754	1.86948e+06	1.55316e+06	740912	712145	1.62767e+06
347	DG(20:2)+NH4	DG(20:2)+NH4	DG	(20:2)	(20:2)			414.321	414.321	11.1625	C23 H44 O5 N1	842610	1.97059e+06	1.39881e+06	925463	1.46397e+06	455971	1.17611e+06	648763	3.28127e+06	754140	1.68355e+06	1.33487e+06	761095	709650	94734	589031
348	DG(11:0_10:1)+NH4	DG(21:1)+NH4	DG	(11:0_10:1)	(11:0)	(10:1)		430.353	430.353	5.4125	C24 H48 O5 N1	660382	717054	721626	1.5335e+06	835963	337669	285910	1.14345e+06	1.51605e+06	272772	232374	415859	455844	1.36933e+06	561206	247696
349	DG(4:0_17:1)+NH4	DG(21:1)+NH4	DG	(4:0_17:1)	(4:0)	(17:1)		430.353	430.353	5.497	C24 H48 O5 N1	1.36717e+06	554671	212487	513300	3.02792e+06	2.52676e+08	1.46086e+06	1.25067e+07	1.54092e+06	606984	238729	4.39786e+07	296027	1.17e+06	926777	788704
350	DG(9:0_12:1)+NH4	DG(21:1)+NH4	DG	(9:0_12:1)	(9:0)	(12:1)		430.353	430.353	5.663	C24 H48 O5 N1	832661	667587	663795	782656	1.65073e+06	1.44854e+06	420204	580686	2.27586e+08	1.63427e+06	562971	1.6984e+06	33392.5	786391	1.2935e+06	583301
351	DG(4:0_17:1)+NH4	DG(21:1)+NH4	DG	(4:0_17:1)	(4:0)	(17:1)		430.353	430.353	5.7875	C24 H48 O5 N1	2.45634e+08	2.57526e+06	2.4618e+08	543314	913514	556359	959833	8.58781e+06	2.3094e+08	1.22536e+06	328059	364435	811136	819238	497503	198830
352	DG(4:0_17:1)+NH4	DG(21:1)+NH4	DG	(4:0_17:1)	(4:0)	(17:1)		430.353	430.353	6.0235	C24 H48 O5 N1	552597	274087	798825	1.07414e+06	1.49278e+06	716644	432311	730892	618214	2.80657e+08	386681	424799	1.02003e+06	260858	524518	564046
353	DG(11:0_10:1)+NH4	DG(21:1)+NH4	DG	(11:0_10:1)	(11:0)	(10:1)		430.353	430.353	6.285	C24 H48 O5 N1	831790	340500	579305	309271	731647	758954	436914	646950	635113	552665	460471	352054	316340	178287	210783	1.25268e+06
354	DG(21:1)+H	DG(21:1)+H	DG	(21:1)	(21:1)			413.326	413.326	7.436	C24 H45 O5	160606	246906	75510.7	794314	1.42115e+07	1.04035e+06	1.71444e+06	477439	303598	110078	2.30056e+06	3.16522e+07	3.41996e+06	772904	429644	8.32993e+06
355	DG(10:0_11:1)+NH4	DG(21:1)+NH4	DG	(10:0_11:1)	(10:0)	(11:1)		430.353	430.353	8.415	C24 H48 O5 N1	164473	491358	72497.3	63036.3	257962	342539	146308	118719	411974	399429	264188	703176	19015.5	392123	594862	1.04629e+06
356	DG(10:0_11:1)+NH4	DG(21:1)+NH4	DG	(10:0_11:1)	(10:0)	(11:1)		430.353	430.353	8.5665	C24 H48 O5 N1	411086	177249	256578	75293.2	684390	505628	794647	576916	107036	287813	215566	1.4154e+06	528996	277326	785448	715365
357	DG(21:1)+NH4	DG(21:1)+NH4	DG	(21:1)	(21:1)			430.353	430.353	8.6985	C24 H48 O5 N1	641806	323341	1.29026e+06	834220	1.1791e+06	984691	470920	2.73894e+06	2.06427e+06	1.27859e+06	1.43385e+06	202577	45187	443024	710669	180314
358	DG(10:0_11:1)+NH4	DG(21:1)+NH4	DG	(10:0_11:1)	(10:0)	(11:1)		430.353	430.353	8.8925	C24 H48 O5 N1	505463	120696	1.05662e+06	600905	997608	677384	314865	1.19869e+06	444502	563326	240834	336291	75283.7	73706.9	809516	189930
359	DG(10:0_11:1)+NH4	DG(21:1)+NH4	DG	(10:0_11:1)	(10:0)	(11:1)		430.353	430.353	9.175	C24 H48 O5 N1	834858	302342	949781	959963	426246	629736	370940	1.67049e+06	622498	683573	226731	150154	1.75938e+06	195315	529955	472204
360	DG(10:0_11:1)+NH4	DG(21:1)+NH4	DG	(10:0_11:1)	(10:0)	(11:1)		430.353	430.353	9.3165	C24 H48 O5 N1	550168	884655	861203	217163	837849	215598	896472	874093	307308	693429	103027	214884	1.38906e+06	111409	323534	202620
361	DG(10:0_11:1)+NH4	DG(21:1)+NH4	DG	(10:0_11:1)	(10:0)	(11:1)		430.353	430.353	9.4265	C24 H48 O5 N1	99656.8	440358	1.11443e+06	1.01066e+06	498611	427575	379110	599370	847809	284939	1.1261e+06	751626	651477	409665	827820	872104
362	DG(10:0_11:1)+NH4	DG(21:1)+NH4	DG	(10:0_11:1)	(10:0)	(11:1)		430.353	430.353	9.6335	C24 H48 O5 N1	1.1772e+06	222890	207725	756282	782323	31746.1	578424	736477	394091	2.00101e+06	1.05132e+06	452070	558925	48969.3	747777	470185
363	DG(10:0_11:1)+NH4	DG(21:1)+NH4	DG	(10:0_11:1)	(10:0)	(11:1)		430.353	430.353	9.849	C24 H48 O5 N1	242723	491336	1.25703e+06	492583	1.20786e+06	1.67574e+06	667146	242913	475828	482371	381833	1.02404e+06	246133	584048	735732	68891
364	DG(10:0_11:1)+NH4	DG(21:1)+NH4	DG	(10:0_11:1)	(10:0)	(11:1)		430.353	430.353	9.9565	C24 H48 O5 N1	783287	404846	498708	779219	773596	591428	496044	234277	100598	534003	587882	936385	702108	1.78184e+06	722931	648845
365	DG(10:0_11:1)+NH4	DG(21:1)+NH4	DG	(10:0_11:1)	(10:0)	(11:1)		430.353	430.353	10.1405	C24 H48 O5 N1	380923	173084	462376	286944	576087	215290	638418	153865	324577	784893	329589	99795.4	375389	95884.4	138807	333150
366	DG(10:0_11:1)+NH4	DG(21:1)+NH4	DG	(10:0_11:1)	(10:0)	(11:1)		430.353	430.353	10.3505	C24 H48 O5 N1	307802	1.50018e+06	193612	534347	890508	551169	1.5786e+06	467960	518845	630922	347870	101360	350392	85597.2	266713	47582.9
367	DG(10:0_11:1)+NH4	DG(21:1)+NH4	DG	(10:0_11:1)	(10:0)	(11:1)		430.353	430.353	10.529	C24 H48 O5 N1	217271	381248	266621	598260	900855	1.14956e+06	624234	716864	664041	568660	220783	120407	249155	390800	195006	413311
368	DG(9:0_12:1)+NH4	DG(21:1)+NH4	DG	(9:0_12:1)	(9:0)	(12:1)		430.353	430.353	10.6945	C24 H48 O5 N1	765865	201043	1.00466e+06	424527	302277	1.06557e+06	863645	287496	436705	687868	656227	1.53884e+06	777560	624848	498295	939514
369	DG(21:1)+NH4	DG(21:1)+NH4	DG	(21:1)	(21:1)			430.353	430.353	10.989	C24 H48 O5 N1	385494	843191	491201	616650	1.34704e+06	901033	635532	314924	224533	1.21569e+06	410914	931804	612202	258253	144368	1.01098e+06
370	DG(4:0_17:1)+NH4	DG(21:1)+NH4	DG	(4:0_17:1)	(4:0)	(17:1)		430.353	430.353	11.1645	C24 H48 O5 N1	695400	211641	487611	985595	2.65066e+06	1.59779e+06	304723	994294	2.11955e+06	1.18334e+06	469487	263589	1.16912e+06	713316	707294	766794
371	DG(21:1)+NH4	DG(21:1)+NH4	DG	(21:1)	(21:1)			430.353	430.353	11.3115	C24 H48 O5 N1	663080	480358	1.68751e+08	833570	97806.4	1.33721e+06	891853	2.00255e+06	925789	672775	1.10223e+06	1.13716e+06	197290	509560	1.13015e+06	327810
372	DG(10:0_11:1)+NH4	DG(21:1)+NH4	DG	(10:0_11:1)	(10:0)	(11:1)		430.353	430.353	11.4705	C24 H48 O5 N1	449819	1.40497e+06	667869	904769	620212	1.67691e+06	168975	522353	396057	419236	319993	2.02624e+06	700049	637712	2.63791e+08	2.01777e+06
373	DG(10:0_11:1)+NH4	DG(21:1)+NH4	DG	(10:0_11:1)	(10:0)	(11:1)		430.353	430.353	11.626	C24 H48 O5 N1	778836	869767	1.23961e+06	482327	358222	1.71144e+08	911326	723367	649091	1.68517e+08	661330	1.68941e+06	1.10538e+06	1.12486e+06	762463	887429
374	DG(21:1)+NH4	DG(21:1)+NH4	DG	(21:1)	(21:1)			430.353	430.353	11.7125	C24 H48 O5 N1	1.67588e+06	432782	910028	678429	1.16883e+06	1.71144e+08	1.77819e+08	1.36781e+08	1.38201e+06	1.92149e+06	507144	1.3166e+06	597688	539814	1.97424e+06	157172
375	DG(9:0_12:1)+NH4	DG(21:1)+NH4	DG	(9:0_12:1)	(9:0)	(12:1)		430.353	430.353	12.019	C24 H48 O5 N1	814428	2.10199e+06	607591	1.79351e+08	1.90555e+08	1.18568e+06	372116	1.533e+06	155188	1.41411e+06	1.99164e+08	883657	823671	139740	1.95814e+08	1.42039e+06
376	DG(9:0_12:1)+NH4	DG(21:1)+NH4	DG	(9:0_12:1)	(9:0)	(12:1)		430.353	430.353	12.232	C24 H48 O5 N1	591196	2.01389e+06	735828	294438	427393	166141	1.69576e+06	657158	425717	379357	1.02889e+06	2.32763e+08	136201	1.09834e+06	1.04914e+06	669537
377	DG(10:0_11:1)+NH4	DG(21:1)+NH4	DG	(10:0_11:1)	(10:0)	(11:1)		430.353	430.353	12.4495	C24 H48 O5 N1	1.01865e+06	620338	384960	523752	64148.6	22297.9	312173	609651	870167	726020	250442	681212	572839	433324	401430	1.35065e+06
378	DG(10:0_11:1)+NH4	DG(21:1)+NH4	DG	(10:0_11:1)	(10:0)	(11:1)		430.353	430.353	12.663	C24 H48 O5 N1	1.51143e+08	736733	549789	366082	931478	203192	1.43187e+06	695281	833439	643055	960066	910280	606745	347577	1.26035e+06	1.30391e+06
379	DG(21:1)+NH4	DG(21:1)+NH4	DG	(21:1)	(21:1)			430.353	430.353	12.85	C24 H48 O5 N1	1.35346e+06	362643	305925	1.22195e+06	544115	558622	915282	1.15379e+06	258098	1.53398e+06	1.83769e+06	1.08498e+06	709198	1.49082e+06	1.36614e+06	226182
380	DG(21:1)+NH4	DG(21:1)+NH4	DG	(21:1)	(21:1)			430.353	430.353	13.151	C24 H48 O5 N1	454409	318236	628950	720893	442986	556707	1.33181e+08	573263	634995	936592	298727	650082	1.40288e+08	1.59783e+06	730883	392086
381	DG(11:0_10:2)+NH4	DG(21:2)+NH4	DG	(11:0_10:2)	(11:0)	(10:2)		428.337	428.337	1.9475	C24 H46 O5 N1	2.20904e+07	2.01864e+07	2.50305e+07	2.33322e+07	1.97786e+07	1.65548e+07	1.65744e+07	1.63177e+07	3.48293e+07	1.50269e+07	8.78344e+06	1.22348e+07	304476	1.39788e+07	1.3617e+07	1.15896e+07
382	DG(21:5e)+Na	DG(21:5e)+Na	DG	(21:5e)	(21:5e)			413.266	413.266	6.9945	C24 H38 O4 Na1	1.32585e+06	80671.4	3.90273e+07	3.62736e+06	3.85826e+07	4.00261e+07	3.6029e+07	3.69633e+07	4.22226e+07	3.58667e+07	3.94197e+07	4.30903e+07	3.67419e+07	3.66005e+07	3.59648e+07	4.22193e+07
383	DG(22:1e)+H	DG(22:1e)+H	DG	(22:1e)	(22:1e)			413.363	413.363	8.4275	C25 H49 O4	1.97113e+07	2.74365e+07	9.55223e+07	8.99918e+07	3.99784e+06	9.48049e+07	1.00772e+08	1.02195e+08	4.49687e+06	1.00789e+08	1.06051e+08	1.00626e+08	9.96829e+07	9.88894e+07	1.00647e+08	1.03042e+08
384	DG(8:0e_14:1)+NH4	DG(22:1e)+NH4	DG	(8:0e_14:1)	(8:0e)	(14:1)		430.389	430.389	8.582	C25 H52 O4 N1	4.92669e+06	600827	2.80558e+06	2.69513e+06	1.89529e+06	5.37004e+06	1.64617e+06	1.59385e+06	1.03015e+06	966111	3.02674e+06	4.84439e+06	9.12843e+06	8.46174e+06	1.0893e+07	1.10366e+07
385	DG(22:1e)+H	DG(22:1e)+H	DG	(8:0e_14:1)	(8:0e)	(14:1)		413.363	413.363	8.546	C25 H49 O4	2.54203e+06	5.4167e+06	659834	4.41408e+06	1.11203e+07	1.92816e+06	5.24806e+06	2.10788e+06	1.54108e+06	957044	2.89808e+06	2.68666e+06	1.19674e+06	2.49945e+06	2.28522e+06	1.70038e+06
386	DG(12:0e_10:1)+NH4	DG(22:1e)+NH4	DG	(12:0e_10:1)	(12:0e)	(10:1)		430.389	430.389	8.832	C25 H52 O4 N1	1.97506e+06	1.86895e+07	7.11382e+08	1.16388e+07	2.74279e+08	1.15883e+08	7.82175e+08	1.08319e+08	1.09612e+08	2.37431e+07	1.33582e+08	1.41794e+08	1.23644e+08	775583	8.00202e+08	5.1964e+06
387	DG(8:0e_14:1)+NH4	DG(22:1e)+NH4	DG	(8:0e_14:1)	(8:0e)	(14:1)		430.389	430.389	8.941	C25 H52 O4 N1	2.26844e+08	1.47763e+08	3.98363e+06	7.22476e+08	6.27691e+06	1.94884e+07	2.85667e+06	2.82382e+06	1.2687e+07	7.6629e+08	1.9115e+06	6.0244e+06	1.78327e+06	1.34102e+07	4.46816e+06	5.79519e+06
388	DG(22:1e)+NH4	DG(22:1e)+NH4	DG	(22:1e)	(22:1e)			430.389	430.389	9.0085	C25 H52 O4 N1	3.87738e+06	2.06945e+06	388954	1.61581e+06	1.56469e+06	9.81997e+06	1.44909e+06	3.30963e+06	3.5155e+06	3.38601e+06	332750	1.31919e+06	2.38733e+06	1.58022e+06	4.66132e+06	1.17001e+06
389	DG(16:1e_6:0)+NH4	DG(22:1e)+NH4	DG	(16:1e_6:0)	(16:1e)	(6:0)		430.389	430.389	9.3165	C25 H52 O4 N1	4.9539e+08	2.18296e+06	2.92257e+06	1.94748e+06	653636	4.58953e+06	1.04779e+06	397976	3.33394e+06	3.00822e+06	695648	1.82939e+06	2.4229e+06	2.21884e+06	3.51233e+06	2.14916e+06
390	DG(16:1e_6:0)+NH4	DG(22:1e)+NH4	DG	(16:1e_6:0)	(16:1e)	(6:0)		430.389	430.389	9.449	C25 H52 O4 N1	5.21697e+06	2.00958e+06	4.05079e+06	2.9874e+06	2.93447e+06	1.16383e+06	2.81604e+06	2.21039e+06	5.07473e+08	3.34586e+06	770909	1.17193e+06	2.70863e+06	2.13399e+06	1.68365e+06	2.71261e+06
391	DG(16:1e_6:0)+NH4	DG(22:1e)+NH4	DG	(16:1e_6:0)	(16:1e)	(6:0)		430.389	430.389	9.627	C25 H52 O4 N1	6.36099e+06	4.9513e+08	544266	2.85784e+06	1.46453e+06	1.11225e+06	4.35621e+06	4.15816e+06	1.82302e+06	1.13222e+06	2.26588e+06	1.22054e+06	5.31937e+08	1.76077e+06	876053	787521
392	DG(8:0e_14:1)+NH4	DG(22:1e)+NH4	DG	(8:0e_14:1)	(8:0e)	(14:1)		430.389	430.389	9.811	C25 H52 O4 N1	888679	546590	2.56696e+06	2.81272e+06	5.46272e+08	2.92522e+06	1.3046e+06	4.08635e+06	3.98143e+06	2.06613e+06	1.5784e+06	537288	2.89116e+06	2.69517e+06	1.70724e+06	2.17126e+06
393	DG(22:1e)+NH4	DG(22:1e)+NH4	DG	(22:1e)	(22:1e)			430.389	430.389	9.9755	C25 H52 O4 N1	1.17281e+06	2.07669e+06	931913	2.06798e+06	4.55257e+06	2.62872e+06	3.89738e+06	2.9705e+06	574529	750318	906605	595699	2.94377e+06	2.39525e+06	788707	1.16546e+06
394	DG(8:0e_14:1)+NH4	DG(22:1e)+NH4	DG	(8:0e_14:1)	(8:0e)	(14:1)		430.389	430.389	10.118	C25 H52 O4 N1	1.78099e+06	2.28503e+06	326304	739921	3.84251e+06	632005	3.44877e+06	1.00269e+06	585023	1.57029e+06	875228	1.58137e+06	1.04513e+06	753244	1.16296e+06	871848
395	DG(16:1e_6:0)+NH4	DG(22:1e)+NH4	DG	(16:1e_6:0)	(16:1e)	(6:0)		430.389	430.389	10.248	C25 H52 O4 N1	1.26074e+06	1.10089e+06	1.90716e+06	552417	2.0652e+06	2.00168e+06	1.07895e+06	265598	956906	672743	508046	706688	375389	1.60287e+06	1.03466e+06	1.27683e+06
396	DG(8:0e_14:1)+NH4	DG(22:1e)+NH4	DG	(8:0e_14:1)	(8:0e)	(14:1)		430.389	430.389	10.3935	C25 H52 O4 N1	1.01844e+06	2.42771e+06	2.34404e+06	924515	330493	1.03118e+06	1.38891e+06	819338	3.13279e+06	958510	471848	275787	719653	220824	2.18218e+06	1.00904e+06
397	DG(22:1e)+NH4	DG(22:1e)+NH4	DG	(22:1e)	(22:1e)			430.389	430.389	10.703	C25 H52 O4 N1	400835	1.42026e+06	1.54683e+06	830900	490428	1.42395e+06	351501	2.83943e+06	2.25156e+06	2.25318e+06	404977	1.3207e+06	695241	3.20217e+06	1.81497e+06	1.10759e+06
398	DG(16:1e_6:0)+NH4	DG(22:1e)+NH4	DG	(16:1e_6:0)	(16:1e)	(6:0)		430.389	430.389	10.858	C25 H52 O4 N1	1.44045e+06	1.68501e+06	1.7904e+06	2.47855e+06	1.61015e+06	3.1384e+06	1.62948e+06	390010	64369.9	1.11e+06	1.32048e+06	195183	1.39282e+06	768314	2.04844e+06	1.12334e+06
399	DG(8:0e_14:1)+NH4	DG(22:1e)+NH4	DG	(8:0e_14:1)	(8:0e)	(14:1)		430.389	430.389	11.1095	C25 H52 O4 N1	4.05785e+06	2.26072e+06	436270	1.12921e+06	715353	1.06377e+06	1.82926e+06	1.61027e+06	469481	5.41211e+06	412534	178765	1.22717e+06	850843	1.11674e+06	1.49081e+06
400	DG(16:1e_6:0)+NH4	DG(22:1e)+NH4	DG	(16:1e_6:0)	(16:1e)	(6:0)		430.389	430.389	11.2825	C25 H52 O4 N1	1.17735e+06	5.6619e+06	5.625e+06	1.32019e+06	1.84859e+06	565663	2.43911e+06	3.00069e+06	1.89007e+06	2.15141e+06	2.24428e+06	228979	1.33815e+06	1.81586e+06	2.68888e+06	2.77821e+06
401	DG(8:1e_14:0)+NH4	DG(22:1e)+NH4	DG	(8:1e_14:0)	(8:1e)	(14:0)		430.389	430.389	11.5995	C25 H52 O4 N1	1.67825e+06	1.04664e+06	3.22362e+06	2.34608e+06	1.15379e+06	2.2731e+06	1.78446e+06	1.11567e+06	2.35948e+06	1.58959e+06	1.79465e+06	1.35359e+06	1.03345e+06	634699	2.97703e+06	2.07374e+06
402	DG(8:0e_14:1)+NH4	DG(22:1e)+NH4	DG	(8:0e_14:1)	(8:0e)	(14:1)		430.389	430.389	11.734	C25 H52 O4 N1	1.38744e+06	1.34379e+06	245276	2.84371e+06	1.17155e+06	1.65542e+06	2.34488e+06	1.64165e+06	3.01245e+06	411369	1.35225e+06	5.00299e+06	2.05324e+06	1.68062e+06	1.2806e+06	3.64811e+06
403	DG(22:1e)+NH4	DG(22:1e)+NH4	DG	(22:1e)	(22:1e)			430.389	430.389	11.967	C25 H52 O4 N1	1.30598e+06	1.93276e+06	3.51503e+06	1.2397e+06	2.64983e+06	1.30957e+06	3.28237e+06	3.74526e+06	1.74056e+06	1.65047e+06	2.25172e+06	1.62697e+06	3.27984e+06	1.47876e+06	2.40656e+06	866066
404	DG(16:1e_6:0)+NH4	DG(22:1e)+NH4	DG	(16:1e_6:0)	(16:1e)	(6:0)		430.389	430.389	12.1025	C25 H52 O4 N1	901894	3.18301e+06	1.52309e+06	1.68651e+06	1.05806e+06	3.38512e+06	1.25166e+06	962066	1.76591e+06	2.37238e+06	2.16421e+06	567095	988135	1.54755e+06	420231	4.65807e+06
405	DG(16:1e_6:0)+NH4	DG(22:1e)+NH4	DG	(16:1e_6:0)	(16:1e)	(6:0)		430.389	430.389	12.3075	C25 H52 O4 N1	1.80526e+06	228728	2.71134e+06	1.02133e+06	1.08547e+06	2.01192e+06	2.08558e+06	343217	1.50998e+06	1.21412e+06	1.25216e+06	87945.6	772229	80408.5	312847	600739
406	DG(8:1e_14:0)+NH4	DG(22:1e)+NH4	DG	(8:1e_14:0)	(8:1e)	(14:0)		430.389	430.389	12.452	C25 H52 O4 N1	4.14998e+06	936296	632594	4.71711e+06	1.24373e+06	2.2247e+06	1.10156e+06	2.87704e+06	414595	1.7135e+06	4.34745e+06	3.41896e+06	360985	1.70384e+06	5.19255e+06	3.84874e+06
407	DG(8:1e_14:0)+NH4	DG(22:1e)+NH4	DG	(8:1e_14:0)	(8:1e)	(14:0)		430.389	430.389	12.623	C25 H52 O4 N1	2.18517e+06	2.50804e+06	319597	2.6176e+06	1.52856e+06	752061	3.08902e+06	531529	2.12744e+06	3.41968e+06	1.2602e+06	2.83989e+06	2.06503e+06	3.224e+06	3.08908e+06	2.00017e+06
408	DG(22:1e)+NH4	DG(22:1e)+NH4	DG	(22:1e)	(22:1e)			430.389	430.389	12.833	C25 H52 O4 N1	1.59209e+06	770795	423010	447817	3.89258e+06	725192	1.10293e+06	1.27136e+06	801089	1.06719e+06	1.32919e+06	754061	3.03746e+06	209998	2.04019e+06	1.01099e+06
409	DG(22:1e)+NH4	DG(22:1e)+NH4	DG	(22:1e)	(22:1e)			430.389	430.389	13.063	C25 H52 O4 N1	1.66739e+06	1.2422e+06	498562	1.47273e+06	1.48449e+06	2.9864e+06	1.53986e+06	515778	869603	1.25471e+06	2.59915e+06	955597	560421	1.06114e+06	1.87296e+06	811937
410	DG(16:1e_6:0)+NH4	DG(22:1e)+NH4	DG	(16:1e_6:0)	(16:1e)	(6:0)		430.389	430.389	13.18	C25 H52 O4 N1	1.31929e+06	518164	865968	869546	2.85662e+06	1.3963e+06	1.18605e+06	1.096e+06	983925	3.67422e+06	3.23588e+06	3.1259e+06	1.74153e+06	685103	347540	724958
411	DG(22:2e)+H	DG(22:2e)+H	DG	(22:2e)	(22:2e)			411.347	411.347	5.8555	C25 H47 O4	2.96324e+06	2.74794e+06	2.73343e+06	2.00323e+06	1.12443e+07	1.23747e+07	1.21115e+07	1.10005e+07	1.02588e+07	1.0548e+07	4.91889e+06	1.53279e+06	2.83261e+06	3.46458e+06	880166	1.51764e+06
412	DG(22:2e)+H	DG(22:2e)+H	DG	(22:2e)	(22:2e)			411.347	411.347	5.919	C25 H47 O4	2.05188e+06	1.1445e+07	3.65743e+06	4.4479e+06	2.57976e+06	1.68601e+06	5.475e+06	2.75941e+06	2.88857e+06	5.03053e+06	924823	442841	1.06804e+06	809227	2.10147e+06	1.63346e+06
413	DG(23:0)+H	DG(23:0)+H	DG	(23:0)	(23:0)			443.373	443.373	6.8525	C26 H51 O5	2.2709e+06	974283	448329	1.13958e+07	1.77714e+06	2.70203e+06	753278	479199	931172	4.61224e+06	360629	353518	310814	599696	330803	153406
414	DG(4:0_19:1)+NH4	DG(23:1)+NH4	DG	(4:0_19:1)	(4:0)	(19:1)		458.384	458.384	3.067	C26 H52 O5 N1	50373.7	892.836	65906.4	52908.8	16486.5	43797.8	73801.3	42534.1	8259.43	15200.1	89141.1	52989.3	22606.4	17681.6	62740.5	24248
415	DG(4:0_19:1)+NH4	DG(23:1)+NH4	DG	(4:0_19:1)	(4:0)	(19:1)		458.384	458.384	3.8975	C26 H52 O5 N1	63870.3	387373	65825.9	39460.4	78208.8	143823	79374.3	85771.8	11882.7	60613.7	51383.1	173493	67204.4	59607.1	209625	84671.5
416	DG(4:0_19:1)+NH4	DG(23:1)+NH4	DG	(4:0_19:1)	(4:0)	(19:1)		458.384	458.384	5.56	C26 H52 O5 N1	582370	802485	202224	2.28952e+06	1.11562e+06	2.42158e+07	802935	2.35649e+07	395455	1.03096e+06	2.82675e+06	2.00706e+06	1.33492e+06	3.99955e+06	3.26527e+06	2.96408e+06
417	DG(12:0_11:1)+Na	DG(23:1)+Na	DG	(12:0_11:1)	(12:0)	(11:1)		463.339	463.339	5.8115	C26 H48 O5 Na1	146687	739492	656610	331588	586199	473616	1.76389e+06	473358	1.51219e+06	984871	1.20024e+06	507229	720731	913579	398389	948323
418	DG(11:0_12:1)+NH4	DG(23:1)+NH4	DG	(11:0_12:1)	(11:0)	(12:1)		458.384	458.384	6.148	C26 H52 O5 N1	285902	296495	68326	66370.2	1.37503e+06	852186	905297	245153	16141	666480	69219.4	975438	621960	634778	810697	270997
419	DG(17:1_6:0)+NH4	DG(23:1)+NH4	DG	(17:1_6:0)	(17:1)	(6:0)		458.384	458.384	6.3815	C26 H52 O5 N1	7.74772e+06	2.52927e+06	2.96946e+06	6.69945e+06	3.76144e+06	3.17552e+06	2.57932e+06	6.14889e+06	2.35856e+06	2.95949e+06	4.20458e+06	4.57569e+06	6.61795e+06	1.05381e+07	1.89025e+06	5.46438e+06
420	DG(4:0_19:1)+NH4	DG(23:1)+NH4	DG	(4:0_19:1)	(4:0)	(19:1)		458.384	458.384	6.618	C26 H52 O5 N1	5.70118e+06	5.3046e+06	7.21039e+06	1.12975e+07	3.42323e+06	1.84328e+06	4.78267e+06	3.04338e+06	1.25799e+06	1.49934e+06	2.39429e+06	1.39175e+09	1.37237e+09	1.43503e+09	1.95705e+06	1.26312e+07
421	DG(4:0_19:1)+H	DG(23:1)+H	DG	(4:0_19:1)	(4:0)	(19:1)		441.357	441.357	6.63	C26 H49 O5	1.62939e+06	866631	1.55381e+06	779301	2.05638e+06	4.23087e+06	1.32275e+06	2.02161e+06	844719	1.99796e+06	5.91305e+07	5.21339e+07	6.31633e+06	4.9068e+07	550768	6.19801e+06
422	DG(4:0_19:1)+Na	DG(23:1)+Na	DG	(4:0_19:1)	(4:0)	(19:1)		463.339	463.339	6.615	C26 H48 O5 Na1	5.13413e+06	4.95889e+06	4.31037e+06	1.60601e+06	230917	282602	593735	345541	233448	66269	1.70397e+06	107989	326496	1.58921e+06	594250	904565
423	DG(4:0_19:1)+NH4	DG(23:1)+NH4	DG	(4:0_19:1)	(4:0)	(19:1)		458.384	458.384	6.7765	C26 H52 O5 N1	2.34479e+08	1.2366e+09	1.25659e+09	1.2476e+09	1.39819e+09	1.32684e+09	1.37766e+09	1.16719e+09	1.2134e+09	1.36027e+09	1.42423e+09	3.15403e+06	5.89826e+06	8.09185e+06	1.41723e+09	1.43527e+09
424	DG(23:1)+H	DG(23:1)+H	DG	(4:0_19:1)	(4:0)	(19:1)		441.357	441.357	6.775	C26 H49 O5	5.70892e+07	4.27557e+06	5.20195e+06	3.16413e+06	845598	2.99847e+08	1.99213e+06	4.36982e+07	2.29809e+06	564225	2.91064e+06	2.53468e+06	3.24231e+08	3.80455e+06	3.24441e+08	3.26609e+08
425	DG(11:0_12:1)+NH4	DG(23:1)+NH4	DG	(11:0_12:1)	(11:0)	(12:1)		458.384	458.384	6.904	C26 H52 O5 N1	8.71287e+06	2.19572e+06	8.78175e+06	1.66029e+06	8.31791e+06	3.80177e+06	3.0748e+06	1.29951e+09	2.01235e+06	1.35381e+09	3.61624e+06	4.16531e+06	4.83547e+06	1.68339e+06	2.23201e+06	1.71701e+06
426	DG(11:0_12:1)+H	DG(23:1)+H	DG	(11:0_12:1)	(11:0)	(12:1)		441.357	441.357	6.9055	C26 H49 O5	896084	2.93262e+06	2.92466e+06	713812	2.21619e+06	1.39204e+06	2.13306e+06	1.21422e+06	974591	3.39806e+06	1.8134e+06	176836	1.4359e+06	632731	826394	502849
427	DG(11:0_12:1)+NH4	DG(23:1)+NH4	DG	(11:0_12:1)	(11:0)	(12:1)		458.384	458.384	7.0855	C26 H52 O5 N1	2.67452e+06	1.26041e+06	3.91174e+06	6.45871e+06	6.98017e+06	3.08361e+06	3.26882e+06	4.44951e+06	1.30683e+06	5.25282e+06	2.23367e+06	5.82723e+06	6.41773e+06	2.40249e+06	5.3017e+06	1.42823e+06
428	DG(23:1)+H	DG(23:1)+H	DG	(11:0_12:1)	(11:0)	(12:1)		441.357	441.357	7.084	C26 H49 O5	1.25078e+06	549338	1.47564e+06	205632	1.30278e+06	323859	975349	728053	302355	464351	756353	1.18439e+06	1.05737e+06	90208.3	643894	348315
429	DG(4:0_19:1)+NH4	DG(23:1)+NH4	DG	(4:0_19:1)	(4:0)	(19:1)		458.384	458.384	7.258	C26 H52 O5 N1	2.44768e+06	1.70798e+06	2.02747e+06	5.92474e+06	608433	4.82716e+06	7.22367e+06	1.77444e+06	387497	739371	4.81369e+06	2.74259e+06	2.95884e+06	1.33355e+06	3.05151e+06	1.03161e+06
430	DG(11:0_12:1)+NH4	DG(23:1)+NH4	DG	(11:0_12:1)	(11:0)	(12:1)		458.384	458.384	7.413	C26 H52 O5 N1	1.87949e+06	1.2912e+06	1.46615e+06	1.68578e+06	1.7189e+06	1.63046e+06	1.2754e+06	5.18224e+06	4.32572e+06	712549	2.59237e+06	2.2711e+06	1.34166e+06	941115	1.30204e+06	2.94811e+06
431	DG(23:1)+H	DG(23:1)+H	DG	(11:0_12:1)	(11:0)	(12:1)		441.357	441.357	7.412	C26 H49 O5	793473	2.19738e+08	789940	397648	718854	830837	907888	388903	486929	887969	962182	682714	1.03413e+06	920341	475170	1.09787e+06
432	DG(11:0_12:1)+NH4	DG(23:1)+NH4	DG	(11:0_12:1)	(11:0)	(12:1)		458.384	458.384	7.6405	C26 H52 O5 N1	2.41266e+06	2.32073e+06	1.24704e+06	1.88264e+06	2.73825e+06	1.05427e+06	1.58798e+06	1.14631e+06	2.57685e+06	63461.6	801638	2.49126e+06	1.79746e+06	1.84153e+06	1.01467e+06	1.41324e+06
433	DG(11:0_12:1)+NH4	DG(23:1)+NH4	DG	(11:0_12:1)	(11:0)	(12:1)		458.384	458.384	7.7635	C26 H52 O5 N1	574386	2.25307e+06	2.15601e+06	1.81725e+06	1.58667e+06	2.18858e+06	1.66414e+06	1.74764e+06	550686	4.03856e+06	846374	1.29814e+06	1.17294e+06	806096	615716	1.35205e+06
434	DG(11:0_12:1)+NH4	DG(23:1)+NH4	DG	(11:0_12:1)	(11:0)	(12:1)		458.384	458.384	7.7875	C26 H52 O5 N1	1.99916e+06	2.25307e+06	756609	2.36908e+06	1.58667e+06	2.18858e+06	8490.9	2.63658e+06	2.37907e+06	1.4605e+06	451759	839599	292405	934334	318024	930023
435	DG(11:0_12:1)+NH4	DG(23:1)+NH4	DG	(11:0_12:1)	(11:0)	(12:1)		458.384	458.384	7.9795	C26 H52 O5 N1	2.11227e+06	371291	866504	2.14325e+06	1.20045e+06	1.61471e+06	341143	1.50004e+06	1.15574e+06	1.59484e+06	140525	1.10927e+06	1.85233e+06	519139	378653	1.56973e+06
436	DG(4:0_19:1)+NH4	DG(23:1)+NH4	DG	(4:0_19:1)	(4:0)	(19:1)		458.384	458.384	8.1165	C26 H52 O5 N1	3.04571e+06	2.16854e+06	1.61848e+06	3.19569e+06	1.12385e+06	1.11001e+06	822618	1.24204e+06	2.17512e+06	1.53795e+06	228572	2.18683e+06	1.37644e+06	153911	438642	599254
437	DG(11:0_12:1)+NH4	DG(23:1)+NH4	DG	(11:0_12:1)	(11:0)	(12:1)		458.384	458.384	8.273	C26 H52 O5 N1	590874	687301	1.64712e+06	726489	1.14385e+06	1.51905e+06	2.1451e+06	534858	507733	2.88292e+06	706557	226614	496457	1.03702e+06	1.10463e+06	632709
438	DG(11:0_12:1)+NH4	DG(23:1)+NH4	DG	(11:0_12:1)	(11:0)	(12:1)		458.384	458.384	8.4965	C26 H52 O5 N1	838068	1.30959e+06	1.2347e+06	3.43225e+06	2.80602e+06	3.74148e+06	1.67291e+06	859181	814718	1.21372e+06	2.87884e+06	1.14338e+06	702246	1.12175e+06	2.12237e+06	6.20313e+06
439	DG(11:0_12:1)+NH4	DG(23:1)+NH4	DG	(11:0_12:1)	(11:0)	(12:1)		458.384	458.384	8.602	C26 H52 O5 N1	1.19352e+06	849303	628769	735916	2.07035e+06	6.17041e+06	2.793e+06	2.44608e+06	1.3261e+06	1.11645e+06	2.03179e+06	1.18065e+06	512406	1.44359e+06	1.94678e+06	1.02163e+06
440	DG(4:0_19:1)+NH4	DG(23:1)+NH4	DG	(4:0_19:1)	(4:0)	(19:1)		458.384	458.384	8.602	C26 H52 O5 N1	1.19352e+06	2.37164e+06	628769	631721	2.07035e+06	2.99868e+06	2.793e+06	2.44608e+06	1.3261e+06	2.36356e+06	2.03179e+06	1.18065e+06	2.88369e+06	1.44359e+06	1.94678e+06	1.02163e+06
441	DG(11:0_12:1)+NH4	DG(23:1)+NH4	DG	(11:0_12:1)	(11:0)	(12:1)		458.384	458.384	8.927	C26 H52 O5 N1	1.5606e+06	403531	900270	1.86658e+06	1.71636e+06	314345	3.24957e+06	2.59305e+06	1.2852e+06	1.26796e+06	368067	3.33827e+06	2.48178e+06	2.4081e+06	1.22885e+06	3.04188e+06
442	DG(11:0_12:1)+NH4	DG(23:1)+NH4	DG	(11:0_12:1)	(11:0)	(12:1)		458.384	458.384	9.1705	C26 H52 O5 N1	1.74557e+06	2.79934e+06	2.10846e+06	1.73546e+06	2.85575e+06	1.73715e+06	1.16216e+06	4.5241e+06	1.24293e+06	3.60484e+06	2.25427e+06	4.65038e+06	1.31764e+06	379395	1.76371e+06	1.30697e+06
443	DG(13:0_10:1)+NH4	DG(23:1)+NH4	DG	(13:0_10:1)	(13:0)	(10:1)		458.384	458.384	9.3455	C26 H52 O5 N1	2.18613e+06	1.89094e+06	2.68809e+06	1.35937e+06	1.98033e+06	417539	3.9431e+06	1.85692e+06	1.15673e+06	1.91089e+06	1.88599e+06	1.11869e+06	6.46928e+06	1.35162e+06	1.82614e+06	3.4277e+06
444	DG(4:0_19:1)+NH4	DG(23:1)+NH4	DG	(4:0_19:1)	(4:0)	(19:1)		458.384	458.384	9.524	C26 H52 O5 N1	253098	306629	1.38651e+06	1.65807e+06	362690	482209	271072	1.17726e+06	3.01093e+06	590460	1.47553e+06	445914	312830	571844	531759	348410
445	DG(11:0_12:1)+NH4	DG(23:1)+NH4	DG	(11:0_12:1)	(11:0)	(12:1)		458.384	458.384	9.6995	C26 H52 O5 N1	1.1553e+06	1.17178e+06	1.47417e+06	1.08123e+06	991988	834746	817003	491811	636926	1.69618e+06	544216	550181	1.31882e+06	1.9028e+06	547069	1.88312e+06
446	DG(4:0_19:1)+NH4	DG(23:1)+NH4	DG	(4:0_19:1)	(4:0)	(19:1)		458.384	458.384	9.87	C26 H52 O5 N1	1.88989e+06	1.78265e+06	3.07948e+06	1.78535e+06	1.94513e+06	3.97225e+06	2.07365e+06	812255	223464	943197	1.16485e+06	116203	916565	3.91993e+06	2.84946e+06	3.69691e+06
447	DG(9:0_14:1)+NH4	DG(23:1)+NH4	DG	(9:0_14:1)	(9:0)	(14:1)		458.384	458.384	10.037	C26 H52 O5 N1	197251	598568	606610	291616	2.90942e+06	1.10668e+06	1.59928e+06	1.0686e+06	418348	244686	863419	880501	1.23169e+06	426993	815591	1.59466e+06
448	DG(11:0_12:1)+NH4	DG(23:1)+NH4	DG	(11:0_12:1)	(11:0)	(12:1)		458.384	458.384	10.242	C26 H52 O5 N1	1.95865e+06	835246	2.53719e+06	2.45227e+06	172613	187779	1.22477e+06	3.15981e+06	440638	1.65708e+06	2.28233e+06	770109	1.03297e+06	1.68581e+06	1.2778e+06	804009
449	DG(11:0_12:1)+NH4	DG(23:1)+NH4	DG	(11:0_12:1)	(11:0)	(12:1)		458.384	458.384	10.416	C26 H52 O5 N1	3.76455e+06	1.88465e+06	1.20543e+06	2.94194e+06	6.40312e+06	1.11775e+06	1.2866e+06	2.24891e+06	825087	3.05328e+06	3.39677e+06	2.56292e+06	2.66599e+06	1.93344e+06	1.14349e+06	1.75012e+06
450	DG(11:0_12:1)+NH4	DG(23:1)+NH4	DG	(11:0_12:1)	(11:0)	(12:1)		458.384	458.384	10.691	C26 H52 O5 N1	756855	4.41038e+06	1.70043e+06	2.94337e+06	2.37603e+06	4.46452e+06	362234	263847	2.00932e+06	1.82946e+06	1.6758e+06	2.4522e+06	3.0315e+06	1.48538e+06	1.51704e+06	3.13957e+06
451	DG(4:0_19:1)+NH4	DG(23:1)+NH4	DG	(4:0_19:1)	(4:0)	(19:1)		458.384	458.384	10.807	C26 H52 O5 N1	978918	1.18685e+06	1.51693e+06	3.72966e+06	778486	1.50062e+06	1.9151e+06	3.23005e+06	2.79393e+06	3.50729e+06	1.99007e+06	1.21495e+06	1.18098e+06	1.18256e+06	2.06598e+06	346303
452	DG(11:0_12:1)+NH4	DG(23:1)+NH4	DG	(11:0_12:1)	(11:0)	(12:1)		458.384	458.384	11.094	C26 H52 O5 N1	1.27845e+06	1.20949e+06	4.05275e+06	1.6878e+06	2.26656e+06	3.79654e+06	4.71396e+06	2.77711e+06	4.78635e+06	4.10158e+06	4.06879e+06	1.10341e+06	1.27109e+06	2.39113e+06	1.09217e+06	1.09516e+06
453	DG(11:0_12:1)+NH4	DG(23:1)+NH4	DG	(11:0_12:1)	(11:0)	(12:1)		458.384	458.384	11.263	C26 H52 O5 N1	7.98421e+06	810160	4.47906e+06	2.92871e+06	1.25089e+06	2.35707e+06	2.29005e+06	3.98179e+06	896421	3.25437e+06	706951	3.18215e+06	1.39026e+06	3.09294e+06	939364	2.44707e+06
454	DG(4:0_19:1)+NH4	DG(23:1)+NH4	DG	(4:0_19:1)	(4:0)	(19:1)		458.384	458.384	11.456	C26 H52 O5 N1	2.06784e+06	1.43311e+06	1.96383e+06	2.33898e+06	2.17626e+06	1.43405e+06	1.13078e+06	1.2876e+06	2.74721e+06	1.24584e+06	1.6803e+06	2.06008e+06	663908	2.14335e+06	4.23239e+06	1.5544e+06
455	DG(4:0_19:1)+NH4	DG(23:1)+NH4	DG	(4:0_19:1)	(4:0)	(19:1)		458.384	458.384	11.6535	C26 H52 O5 N1	1.34231e+06	2.76395e+06	1.6568e+06	396498	2.45259e+06	2.358e+06	1.79249e+06	3.39668e+06	2.24437e+06	2.38453e+06	5.34931e+06	2.29919e+06	1.50043e+06	1.38982e+06	3.89335e+06	2.45275e+06
456	DG(11:0_12:1)+NH4	DG(23:1)+NH4	DG	(11:0_12:1)	(11:0)	(12:1)		458.384	458.384	11.7715	C26 H52 O5 N1	3.873e+06	5.98375e+06	947121	2.69301e+06	2.0694e+06	1.63292e+06	4.39067e+06	2.05567e+06	4.00555e+06	3.75082e+06	4.17634e+06	2.49159e+06	1.54458e+06	3.09022e+06	617995	4.03311e+06
457	DG(11:0_12:1)+NH4	DG(23:1)+NH4	DG	(11:0_12:1)	(11:0)	(12:1)		458.384	458.384	11.9385	C26 H52 O5 N1	3.30977e+06	1.56643e+06	646273	3.08687e+06	642859	914097	1.06099e+06	868922	1.11169e+06	3.94541e+06	4.12186e+06	1.16716e+06	860700	2.13248e+06	529535	2.15877e+06
458	DG(4:0_19:1)+NH4	DG(23:1)+NH4	DG	(4:0_19:1)	(4:0)	(19:1)		458.384	458.384	12.133	C26 H52 O5 N1	2.13277e+06	5.14623e+06	1.65089e+06	4.10292e+06	1.33571e+06	4.76928e+06	2.89412e+06	5.28343e+06	3.09373e+06	1.14381e+06	2.74414e+06	3.8422e+06	1.63019e+06	2.39202e+06	2.29659e+06	1.87245e+06
459	DG(11:0_12:1)+NH4	DG(23:1)+NH4	DG	(11:0_12:1)	(11:0)	(12:1)		458.384	458.384	12.3545	C26 H52 O5 N1	1.09474e+06	2.01186e+06	2.18983e+06	1.30924e+06	2.62157e+06	1.09835e+06	4.38267e+06	192529	1.76393e+06	1.33184e+06	1.53642e+06	3.15817e+06	94100	2.80488e+06	1.60158e+06	1.40675e+06
460	DG(11:0_12:1)+NH4	DG(23:1)+NH4	DG	(11:0_12:1)	(11:0)	(12:1)		458.384	458.384	12.5005	C26 H52 O5 N1	1.6606e+06	1.79916e+06	3.32092e+06	1.25769e+06	9.34804e+08	3.60764e+06	2.76436e+06	2.15445e+06	2.13393e+06	1.36881e+06	2.30492e+06	2.47196e+06	456893	1.36982e+06	4.54059e+06	1.76546e+06
461	DG(11:0_12:1)+NH4	DG(23:1)+NH4	DG	(11:0_12:1)	(11:0)	(12:1)		458.384	458.384	12.7925	C26 H52 O5 N1	1.7329e+06	1.31688e+06	6.02124e+06	2.48457e+06	2.49047e+06	3.26306e+06	4.05171e+06	2.20534e+06	733214	2.45964e+06	5.54805e+09	919936	3.14273e+06	3.57967e+06	1.30246e+06	1.4853e+06
462	DG(11:0_12:1)+NH4	DG(23:1)+NH4	DG	(11:0_12:1)	(11:0)	(12:1)		458.384	458.384	12.9145	C26 H52 O5 N1	8.37115e+08	1.21253e+06	1.95634e+06	3.33173e+06	1.39286e+06	693311	3.91611e+06	5.77347e+09	1.13185e+06	888979	5.82281e+09	3.37941e+06	1.52822e+06	5.56572e+09	1.36423e+06	522335
463	DG(11:0_12:1)+NH4	DG(23:1)+NH4	DG	(11:0_12:1)	(11:0)	(12:1)		458.384	458.384	13.1505	C26 H52 O5 N1	894799	433678	985425	1.02685e+06	918658	1.74946e+06	4.03686e+06	3.7015e+06	6.18447e+06	1.97794e+06	3.00824e+06	928313	2.00722e+06	2.99885e+06	2.71866e+06	1.84101e+06
464	DG(11:0_12:1)+NH4	DG(23:1)+NH4	DG	(11:0_12:1)	(11:0)	(12:1)		458.384	458.384	13.2715	C26 H52 O5 N1	2.52898e+06	4.53849e+06	1.00972e+06	5.75354e+06	1.48644e+06	1.9793e+06	894159	343278	4.7749e+06	913509	5.83043e+06	2.88075e+06	2.79553e+06	812666	489743	3.89984e+06
465	DG(12:0e_11:1)+NH4	DG(23:1e)+NH4	DG	(12:0e_11:1)	(12:0e)	(11:1)		444.405	444.405	0.045	C26 H54 O4 N1	2.10686e+06	3.79012e+06	765764	5052.72	763319	533194	1.22191e+06	346480	632173	249010	1.29863e+06	490195	751901	367369	673634	421762
466	DG(23:1e)+H	DG(23:1e)+H	DG	(12:0e_11:1)	(12:0e)	(11:1)		427.378	427.378	0.0495	C26 H51 O4	2.54706e+06	4.97106e+06	2.90233e+06	946993	7.19995e+06	1.01328e+06	1.59091e+06	1.22937e+06	375349	363201	2.59429e+06	1.57151e+06	2.25399e+06	1.22985e+06	3.01838e+06	615729
467	DG(12:0e_11:1)+NH4	DG(23:1e)+NH4	DG	(12:0e_11:1)	(12:0e)	(11:1)		444.405	444.405	0.198	C26 H54 O4 N1	1.86428e+06	1.36594e+06	816446	1.12182e+06	1.18941e+06	1.33852e+06	437057	904378	717155	1.26084e+06	860871	5.37277e+06	414457	4.47154e+06	212926	898097
468	DG(23:1e)+H	DG(23:1e)+H	DG	(12:0e_11:1)	(12:0e)	(11:1)		427.378	427.378	0.197	C26 H51 O4	2.27869e+06	3.23364e+06	2.02777e+06	2.70724e+06	3.22307e+06	4.62898e+06	206171	1.7869e+06	2.20965e+06	4.0114e+06	793174	548678	1.02042e+06	2.81943e+06	756721	1.26053e+06
469	DG(12:0e_11:1)+NH4	DG(23:1e)+NH4	DG	(12:0e_11:1)	(12:0e)	(11:1)		444.405	444.405	0.326	C26 H54 O4 N1	599478	1.21001e+06	696880	949770	140772	1.15867e+06	1.67782e+06	1.08083e+06	1.82875e+06	1.43866e+06	579321	5.37008e+06	613568	890302	1.9295e+06	1.48042e+06
470	DG(23:1e)+H	DG(23:1e)+H	DG	(12:0e_11:1)	(12:0e)	(11:1)		427.378	427.378	0.347	C26 H51 O4	965365	299220	1.34325e+06	2.61953e+06	3.62779e+06	1.65242e+06	2.02663e+06	1.65042e+06	1.39733e+06	1.58828e+06	1.79504e+06	4.46438e+06	2.42922e+06	1.46732e+06	1.06007e+06	1.27197e+06
471	DG(23:1e)+Na	DG(23:1e)+Na	DG	(12:0e_11:1)	(12:0e)	(11:1)		449.36	449.36	0.347	C26 H50 O4 Na1	35419.1	79476.9	101954	109317	116584	3369.42	128770	14851.1	111344	52887.5	6406.93	30746	50446.5	40097.8	72708.2	171364
472	DG(12:0e_11:1)+NH4	DG(23:1e)+NH4	DG	(12:0e_11:1)	(12:0e)	(11:1)		444.405	444.405	0.496	C26 H54 O4 N1	660191	1.60925e+06	1.24202e+06	986034	472999	59807.1	550239	708396	1.13116e+06	878684	1.1301e+06	1.18166e+06	520507	939509	194779	783653
473	DG(23:1e)+H	DG(23:1e)+H	DG	(12:0e_11:1)	(12:0e)	(11:1)		427.378	427.378	0.497	C26 H51 O4	334854	1.03e+06	1.08095e+06	2.16253e+06	713791	2.73957e+06	1.40072e+06	1.48478e+06	1.79577e+06	1.42935e+06	1.89199e+06	1.19801e+06	779927	773988	1.44727e+06	145454
474	DG(12:0e_11:1)+NH4	DG(23:1e)+NH4	DG	(12:0e_11:1)	(12:0e)	(11:1)		444.405	444.405	0.667	C26 H54 O4 N1	1.08597e+06	923847	4.8177e+06	1.54339e+06	4.13637e+06	265238	2.50121e+06	1.14096e+06	777194	1.10329e+06	143003	6.45155e+06	2.34786e+06	1.00925e+06	1.24606e+06	437619
475	DG(23:1e)+H	DG(23:1e)+H	DG	(12:0e_11:1)	(12:0e)	(11:1)		427.378	427.378	0.667	C26 H51 O4	1.82473e+06	1.25144e+06	2.90199e+06	2.52088e+06	1.22138e+06	5.13232e+06	5.54175e+06	3.59677e+06	1.72877e+06	1.18224e+06	2.1034e+06	3.89827e+06	498904	2.25295e+06	2.76002e+06	1.88882e+06
476	DG(23:1e)+Na	DG(23:1e)+Na	DG	(12:0e_11:1)	(12:0e)	(11:1)		449.36	449.36	0.71	C26 H50 O4 Na1	410699	2.57448e+06	373805	691077	959777	303166	125497	159929	1.0623e+06	120067	992591	1.05013e+06	895562	367078	691371	289198
477	DG(12:0e_11:1)+NH4	DG(23:1e)+NH4	DG	(12:0e_11:1)	(12:0e)	(11:1)		444.405	444.405	0.838	C26 H54 O4 N1	2.16082e+06	856310	691017	1.10601e+06	306045	1.03569e+06	519584	1.88273e+06	573660	970856	846739	236251	448827	841255	406370	734378
478	DG(23:1e)+H	DG(23:1e)+H	DG	(12:0e_11:1)	(12:0e)	(11:1)		427.378	427.378	0.838	C26 H51 O4	2.94166e+06	1.03154e+06	343671	1.78789e+06	244013	879005	4.03459e+06	1.30172e+06	869045	2.48469e+06	2.57891e+06	1.1736e+06	1.70389e+06	2.27424e+06	1.51856e+06	1.33618e+06
479	DG(8:1e_15:0)+NH4	DG(23:1e)+NH4	DG	(8:1e_15:0)	(8:1e)	(15:0)		444.405	444.405	1.03	C26 H54 O4 N1	2.9632e+06	1.07781e+06	978784	1.77181e+06	1.22958e+06	3.27593e+06	1.07843e+06	1.71063e+06	912961	979319	766425	1.70042e+06	1.41349e+06	308125	364900	121275
480	DG(23:1e)+H	DG(23:1e)+H	DG	(8:1e_15:0)	(8:1e)	(15:0)		427.378	427.378	1.03	C26 H51 O4	4.04946e+06	1.50615e+06	1.497e+06	3.0189e+06	2.46027e+06	2.71992e+07	1.23134e+07	3.32049e+06	2.41758e+06	2.40229e+06	3.1223e+06	2.08928e+06	1.51127e+06	3.32979e+06	1.09596e+06	3.25355e+06
481	DG(12:0e_11:1)+NH4	DG(23:1e)+NH4	DG	(12:0e_11:1)	(12:0e)	(11:1)		444.405	444.405	1.221	C26 H54 O4 N1	1.84037e+06	295091	499714	1.14988e+06	816468	858478	588498	7.88647e+06	989259	1.71147e+06	454642	1.03423e+07	2.06545e+06	2.34344e+06	928957	759975
482	DG(23:1e)+H	DG(23:1e)+H	DG	(12:0e_11:1)	(12:0e)	(11:1)		427.378	427.378	1.221	C26 H51 O4	3.48268e+06	1.01526e+06	376824	2.46849e+06	382466	3.90801e+06	1.54593e+06	3.23177e+06	2.31327e+06	2.24984e+06	2.71522e+06	1.49117e+06	6.18053e+06	3.00465e+06	1.67503e+06	945001
483	DG(12:0e_11:1)+NH4	DG(23:1e)+NH4	DG	(12:0e_11:1)	(12:0e)	(11:1)		444.405	444.405	1.389	C26 H54 O4 N1	1.07799e+06	378667	1.02661e+06	277492	1.2295e+06	116325	351422	845623	609093	133500	718221	861568	98715	316062	1.48992e+06	14636.4
484	DG(23:1e)+H	DG(23:1e)+H	DG	(12:0e_11:1)	(12:0e)	(11:1)		427.378	427.378	1.368	C26 H51 O4	3.54016e+06	351092	1.5975e+06	1.23415e+06	950314	1.25782e+06	4.17194e+06	955497	1.15712e+06	728336	1.4353e+06	3.00668e+06	482526	3.33162e+06	1.00537e+06	388168
485	DG(12:0e_11:1)+NH4	DG(23:1e)+NH4	DG	(12:0e_11:1)	(12:0e)	(11:1)		444.405	444.405	1.556	C26 H54 O4 N1	985267	126488	995171	4.50032e+06	604815	1.2754e+06	1.5111e+06	657139	929204	987231	246407	163533	1.96956e+06	352839	333373	2.9672e+06
486	DG(23:1e)+H	DG(23:1e)+H	DG	(12:0e_11:1)	(12:0e)	(11:1)		427.378	427.378	1.555	C26 H51 O4	1.86971e+06	1.50805e+06	470233	2.85131e+06	3.9057e+06	665647	1.47389e+07	747734	2.38292e+06	1.6625e+06	185886	549079	3.62926e+06	3.37569e+06	2.11095e+06	2.62192e+06
487	DG(12:0e_11:1)+NH4	DG(23:1e)+NH4	DG	(12:0e_11:1)	(12:0e)	(11:1)		444.405	444.405	1.7055	C26 H54 O4 N1	533041	971068	803904	835816	844905	6.56297e+06	1.4767e+06	327602	448048	2.20256e+06	1.22908e+06	1.14461e+06	1.20417e+06	595638	279072	697697
488	DG(23:1e)+H	DG(23:1e)+H	DG	(12:0e_11:1)	(12:0e)	(11:1)		427.378	427.378	1.706	C26 H51 O4	761221	1.94811e+06	2.00896e+06	184535	3.52694e+06	2.85684e+06	416428	140148	489377	2.03293e+06	981697	1.67249e+06	5.86226e+06	1.97421e+06	996932	681788
489	DG(12:0e_11:1)+NH4	DG(23:1e)+NH4	DG	(12:0e_11:1)	(12:0e)	(11:1)		444.405	444.405	1.897	C26 H54 O4 N1	673865	591921	1.67259e+06	661874	444071	2.58153e+06	1.09079e+06	463437	1.85046e+06	1.49026e+06	1.84271e+06	777272	2.06077e+06	651489	440357	162655
490	DG(23:1e)+H	DG(23:1e)+H	DG	(12:0e_11:1)	(12:0e)	(11:1)		427.378	427.378	1.8965	C26 H51 O4	1.02319e+06	914858	1.24898e+06	715860	1.28896e+06	2.46355e+06	1.4254e+06	1.29366e+06	3.07101e+06	1.22466e+06	2.97265e+06	1.40901e+06	1.1844e+06	1.81114e+06	779786	792197
491	DG(8:1e_15:0)+NH4	DG(23:1e)+NH4	DG	(8:1e_15:0)	(8:1e)	(15:0)		444.405	444.405	2.0625	C26 H54 O4 N1	3.94746e+06	1.504e+06	1.34757e+06	912285	1.95935e+06	1.14711e+06	618845	1.92576e+06	2.56426e+06	2.60143e+06	497790	1.63302e+06	698347	1.81786e+06	876323	772099
492	DG(8:1e_15:0)+NH4	DG(23:1e)+NH4	DG	(8:1e_15:0)	(8:1e)	(15:0)		444.405	444.405	2.2345	C26 H54 O4 N1	2.48896e+06	3.21914e+06	1.98374e+06	1.37491e+06	1.36755e+06	1.70488e+06	511351	5.67391e+06	969195	826766	1.15422e+06	455638	1.20326e+06	1.38432e+06	6.20729e+06	221219
493	DG(23:1e)+H	DG(23:1e)+H	DG	(8:1e_15:0)	(8:1e)	(15:0)		427.378	427.378	2.2335	C26 H51 O4	1.95934e+06	1.68798e+06	1.57859e+06	4.20507e+06	2.34596e+06	2.13157e+06	1.53917e+06	2.49754e+06	3.08358e+06	1.929e+06	1.96188e+06	1.91729e+06	2.30042e+06	2.58061e+06	1.57806e+06	193215
494	DG(12:0e_11:1)+NH4	DG(23:1e)+NH4	DG	(12:0e_11:1)	(12:0e)	(11:1)		444.405	444.405	2.3845	C26 H54 O4 N1	1633.28	922033	12259	58468.9	608683	22234.7	1.09766e+06	197955	530526	440662	66340.5	352147	438213	243817	44388.8	104053
495	DG(23:1e)+H	DG(23:1e)+H	DG	(12:0e_11:1)	(12:0e)	(11:1)		427.378	427.378	2.3815	C26 H51 O4	561107	2.34123e+06	3.74519e+06	468105	1.2788e+06	1.80669e+06	3.68725e+06	1.23792e+06	1.63889e+06	2.21353e+06	3.30418e+06	3.05936e+06	524738	638446	1.8502e+06	3.73014e+06
496	DG(12:0e_11:1)+NH4	DG(23:1e)+NH4	DG	(12:0e_11:1)	(12:0e)	(11:1)		444.405	444.405	2.575	C26 H54 O4 N1	429517	945522	1.402e+06	891190	1.63475e+06	1.37089e+06	1.11162e+06	3.30125e+06	453054	1.24439e+06	265361	3.15913e+06	5.00887e+06	3.14891e+06	2.98647e+06	2.60948e+06
497	DG(23:1e)+H	DG(23:1e)+H	DG	(12:0e_11:1)	(12:0e)	(11:1)		427.378	427.378	2.573	C26 H51 O4	977525	1.13388e+06	569282	3.35195e+06	2.92652e+06	6.87515e+07	2.69493e+07	5.03531e+06	206144	8.15135e+07	6.18795e+06	5.61918e+06	3.91463e+06	8.07594e+06	6.75345e+06	7.31314e+06
498	DG(12:0e_11:1)+NH4	DG(23:1e)+NH4	DG	(12:0e_11:1)	(12:0e)	(11:1)		444.405	444.405	2.721	C26 H54 O4 N1	523054	2.8075e+07	5.25448e+06	4.36692e+06	1.85954e+06	1.24023e+06	655583	8.75731e+06	1.35296e+06	2.80195e+06	799504	1.32154e+06	901517	1.11113e+06	635140	1.17758e+06
499	DG(23:1e)+H	DG(23:1e)+H	DG	(12:0e_11:1)	(12:0e)	(11:1)		427.378	427.378	2.723	C26 H51 O4	2.4674e+06	4.48829e+06	5.80662e+06	6.23988e+06	3.05874e+06	2.50297e+06	1.11508e+06	6.5363e+06	1.32637e+07	1.664e+06	1.01041e+06	1.27827e+06	1.70566e+06	1.3334e+06	2.62937e+06	7.13599e+06
500	DG(12:0e_11:1)+NH4	DG(23:1e)+NH4	DG	(12:0e_11:1)	(12:0e)	(11:1)		444.405	444.405	2.9615	C26 H54 O4 N1	43966.6	918403	866604	737533	726397	386208	712612	75219.1	204797	432920	346304	344648	381943	198790	313003	1.40135e+06
501	DG(23:1e)+H	DG(23:1e)+H	DG	(12:0e_11:1)	(12:0e)	(11:1)		427.378	427.378	2.962	C26 H51 O4	935796	1.28888e+06	1.97556e+06	1.66322e+06	1.46281e+06	971021	916667	901518	1.22989e+06	198742	698828	815306	202648	2.22654e+06	770435	1.78968e+06
502	DG(12:0e_11:1)+NH4	DG(23:1e)+NH4	DG	(12:0e_11:1)	(12:0e)	(11:1)		444.405	444.405	3.153	C26 H54 O4 N1	2.20763e+06	5.33964e+06	251743	770754	2.05047e+06	1.7155e+06	760826	78243.1	1.32732e+06	1.04357e+06	3.95888e+06	888230	515769	2.08869e+06	924189	611897
503	DG(23:1e)+H	DG(23:1e)+H	DG	(12:0e_11:1)	(12:0e)	(11:1)		427.378	427.378	3.153	C26 H51 O4	2.3614e+06	5.23807e+06	4.49882e+06	859769	5.27255e+06	705816	2.78774e+06	1.22595e+06	3.21182e+06	785133	2.49963e+06	1.67344e+06	1.78832e+06	3.31414e+06	969787	3.22964e+06
504	DG(12:0e_11:1)+NH4	DG(23:1e)+NH4	DG	(12:0e_11:1)	(12:0e)	(11:1)		444.405	444.405	3.298	C26 H54 O4 N1	290502	266781	923098	205371	622759	1.50986e+06	406998	1.69458e+06	331673	513827	196283	1.60223e+06	535883	187600	557249	364433
505	DG(23:1e)+H	DG(23:1e)+H	DG	(12:0e_11:1)	(12:0e)	(11:1)		427.378	427.378	3.2995	C26 H51 O4	812322	2.13767e+06	2.41944e+06	2.97817e+06	822655	1.52939e+06	1.23958e+06	2.13225e+06	1.11438e+06	3.9153e+06	3.11601e+06	4.38528e+06	5.79668e+06	4.86812e+06	2.19082e+06	429939
506	DG(12:0e_11:1)+NH4	DG(23:1e)+NH4	DG	(12:0e_11:1)	(12:0e)	(11:1)		444.405	444.405	3.533	C26 H54 O4 N1	288817	130453	658973	232258	528122	421802	1.24433e+06	718872	569498	133169	1.41693e+06	218420	259054	609790	522032	203026
507	DG(23:1e)+H	DG(23:1e)+H	DG	(12:0e_11:1)	(12:0e)	(11:1)		427.378	427.378	3.545	C26 H51 O4	12269.7	184235	446761	90555.9	63204.9	98133.1	820028	47404.5	185702	317116	662101	532058	776090	766654	135215	373194
508	DG(8:1e_15:0)+NH4	DG(23:1e)+NH4	DG	(8:1e_15:0)	(8:1e)	(15:0)		444.405	444.405	3.7245	C26 H54 O4 N1	137453	560156	1.03049e+06	312150	805840	985801	283210	202441	401425	389364	186404	75555.3	414680	97667.1	805686	521359
509	DG(8:1e_15:0)+Na	DG(23:1e)+Na	DG	(8:1e_15:0)	(8:1e)	(15:0)		449.36	449.36	3.726	C26 H50 O4 Na1	113163	359096	265868	189874	53527.2	239185	218618	209475	33876.8	73038.5	307206	40327	65303.3	152734	31481.5	80612.4
510	DG(23:1e)+H	DG(23:1e)+H	DG	(8:1e_15:0)	(8:1e)	(15:0)		427.378	427.378	3.727	C26 H51 O4	1.24833e+06	146979	1.05665e+06	446887	210244	167619	1.00676e+06	466532	709315	325761	408904	337759	109613	352113	1.34928e+06	308637
511	DG(12:0e_11:1)+NH4	DG(23:1e)+NH4	DG	(12:0e_11:1)	(12:0e)	(11:1)		444.405	444.405	3.9435	C26 H54 O4 N1	458943	1.15998e+06	1.62003e+06	489848	284279	1.78608e+06	1.67962e+06	758068	136036	1.4468e+06	2.3196e+06	648654	1.78982e+06	575029	650645	894085
512	DG(23:1e)+H	DG(23:1e)+H	DG	(12:0e_11:1)	(12:0e)	(11:1)		427.378	427.378	3.9415	C26 H51 O4	2.20232e+06	3.34945e+06	746164	2.3806e+06	1.17283e+06	2.65287e+06	2.85647e+06	2.10962e+06	850556	1.55406e+06	3.31065e+06	3.3327e+06	1.07411e+06	1.10957e+06	2.13619e+06	1.07163e+06
513	DG(12:0e_11:1)+NH4	DG(23:1e)+NH4	DG	(12:0e_11:1)	(12:0e)	(11:1)		444.405	444.405	4.1985	C26 H54 O4 N1	1.00432e+06	916803	1.93797e+06	1.89284e+06	510775	1.15713e+06	1.85688e+06	458406	1.59582e+06	445070	1.73547e+06	1.35881e+06	194507	1.81928e+06	1.33968e+06	1.20459e+06
514	DG(23:1e)+H	DG(23:1e)+H	DG	(12:0e_11:1)	(12:0e)	(11:1)		427.378	427.378	4.1955	C26 H51 O4	24838.7	2.28222e+06	1.00027e+06	1.1508e+06	1.01246e+06	3.15136e+06	3.16174e+06	1.02683e+06	1.20026e+06	1.40029e+06	441039	1.00246e+06	463937	519480	2.56408e+06	751093
515	DG(12:0e_11:1)+NH4	DG(23:1e)+NH4	DG	(12:0e_11:1)	(12:0e)	(11:1)		444.405	444.405	4.373	C26 H54 O4 N1	2.09084e+06	1.59275e+06	1.24251e+06	1.18387e+06	495109	2.68705e+06	1.46693e+06	1.49399e+06	2.82313e+06	1.91951e+06	849943	1.10453e+06	530253	919582	1.92701e+06	1.06305e+06
516	DG(23:1e)+H	DG(23:1e)+H	DG	(12:0e_11:1)	(12:0e)	(11:1)		427.378	427.378	4.3785	C26 H51 O4	2.0667e+06	1.87921e+06	2.03658e+06	2.88865e+06	2.20164e+06	5.21056e+06	2.53351e+06	2.68632e+06	648604	4.42803e+06	895660	1.15489e+06	899687	9.0577e+06	2.86561e+06	491633
517	DG(12:0e_11:1)+NH4	DG(23:1e)+NH4	DG	(12:0e_11:1)	(12:0e)	(11:1)		444.405	444.405	4.6015	C26 H54 O4 N1	2.52634e+06	2.43907e+06	1.73068e+06	1.77872e+06	551796	1.42422e+06	1.31858e+06	2.14376e+06	434649	334350	3.18652e+06	7.15276e+07	1.08855e+06	772297	2.72145e+06	1.08083e+06
518	DG(23:1e)+H	DG(23:1e)+H	DG	(12:0e_11:1)	(12:0e)	(11:1)		427.378	427.378	4.584	C26 H51 O4	3.22994e+06	5.72195e+06	1.49865e+06	3.25954e+06	2.48052e+06	2.0416e+06	314165	2.0185e+06	1.08951e+06	1.02035e+06	3.2232e+06	2.25492e+06	2.17055e+06	1.25048e+06	3.81518e+06	4.77469e+06
519	DG(12:0e_11:1)+NH4	DG(23:1e)+NH4	DG	(12:0e_11:1)	(12:0e)	(11:1)		444.405	444.405	4.8605	C26 H54 O4 N1	4.52264e+07	1.50969e+08	1.31557e+08	8.83177e+07	1.17117e+08	1.74458e+08	2.12189e+08	1.33933e+08	1.00865e+08	1.11099e+08	9.96483e+06	1.49669e+07	1.24108e+08	1.67404e+08	6.05863e+07	2.16415e+08
520	DG(23:1e)+H	DG(23:1e)+H	DG	(12:0e_11:1)	(12:0e)	(11:1)		427.378	427.378	4.842	C26 H51 O4	439000	8067.15	1.00164e+06	43479.8	173320	2.88767e+06	454393	1.3348e+06	1.84254e+06	305364	1.36139e+06	384166	2.03761e+06	232854	2.74168e+06	1.88253e+06
521	DG(8:1e_15:0)+NH4	DG(23:1e)+NH4	DG	(8:1e_15:0)	(8:1e)	(15:0)		444.405	444.405	5.01	C26 H54 O4 N1	1.06845e+07	4.61215e+06	3.66013e+06	4.26399e+06	4.66681e+06	7.3669e+06	2.03958e+06	534342	2.78261e+06	5.82867e+06	2.53383e+06	1.90286e+07	3.24106e+06	9.89292e+06	1.68524e+06	4.10066e+06
522	DG(8:1e_15:0)+Na	DG(23:1e)+Na	DG	(8:1e_15:0)	(8:1e)	(15:0)		449.36	449.36	5.0325	C26 H50 O4 Na1	3.25788e+06	602139	4.45482e+06	1.15087e+06	1.11836e+06	2.49879e+06	1.01406e+06	1.19326e+06	1.3393e+06	1.70337e+06	3.14466e+06	6.65446e+07	8.58135e+06	5.54746e+06	5.45015e+06	956226
523	DG(23:1e)+H	DG(23:1e)+H	DG	(8:1e_15:0)	(8:1e)	(15:0)		427.378	427.378	5.0315	C26 H51 O4	1.45171e+06	1.88532e+06	1.19207e+06	2.72399e+06	3.18215e+06	977532	167062	219354	340025	1.9735e+06	5.11572e+06	1.14572e+06	2.86266e+06	204808	446981	2.03973e+06
524	DG(12:0e_11:1)+NH4	DG(23:1e)+NH4	DG	(12:0e_11:1)	(12:0e)	(11:1)		444.405	444.405	5.286	C26 H54 O4 N1	5.11524e+06	2.0151e+06	2.96712e+06	1.53794e+06	1.03516e+07	5.41846e+06	4.72253e+06	984292	5.96486e+06	7.29547e+06	493524	1.05723e+07	4.6689e+06	1.51387e+07	2.88847e+06	5.35383e+06
525	DG(23:1e)+H	DG(23:1e)+H	DG	(12:0e_11:1)	(12:0e)	(11:1)		427.378	427.378	5.2865	C26 H51 O4	3.68701e+06	4.71264e+06	1.82769e+08	6.64331e+06	2.84489e+07	3.81553e+07	7.32678e+06	3.33774e+06	2.09763e+07	1.74617e+07	2.70373e+06	7.72552e+06	4.14111e+08	2.49731e+07	5.27762e+06	6.19941e+06
526	DG(12:0e_11:1)+NH4	DG(23:1e)+NH4	DG	(12:0e_11:1)	(12:0e)	(11:1)		444.405	444.405	5.4535	C26 H54 O4 N1	1.59973e+07	1.47399e+07	4.41972e+07	5.35991e+06	3.19209e+06	931017	6.97999e+06	4.75235e+06	7.53793e+06	4.91207e+06	752034	5.69281e+06	2.74588e+06	2.39985e+06	1.94981e+06	1.57586e+06
527	DG(23:1e)+H	DG(23:1e)+H	DG	(12:0e_11:1)	(12:0e)	(11:1)		427.378	427.378	5.453	C26 H51 O4	2.47195e+07	1.2753e+07	8.1277e+06	2.7952e+08	2.83569e+08	5.78157e+06	2.74152e+06	4.26346e+06	2.53129e+06	9.02847e+06	6.29046e+06	1.43333e+07	5.2369e+06	8.06991e+06	1.11059e+07	8.75158e+06
528	DG(12:0e_11:1)+NH4	DG(23:1e)+NH4	DG	(12:0e_11:1)	(12:0e)	(11:1)		444.405	444.405	5.621	C26 H54 O4 N1	3.36722e+07	1.23944e+06	6.77735e+06	4.97683e+06	5.08102e+06	7.28571e+06	5.31451e+06	2.3224e+06	3.63e+06	1.77702e+06	388321	1.2278e+07	6.34438e+06	6.52499e+06	2.57791e+06	565355
529	DG(23:1e)+H	DG(23:1e)+H	DG	(12:0e_11:1)	(12:0e)	(11:1)		427.378	427.378	5.62	C26 H51 O4	1.21282e+07	7.1141e+06	4.86884e+06	8.10013e+06	7.30488e+06	2.43087e+07	9.4605e+06	6.06579e+06	7.37361e+06	1.05367e+07	1.2167e+06	1.22878e+07	1.04652e+07	1.40723e+07	2.57469e+07	1.03908e+07
530	DG(12:0e_11:1)+NH4	DG(23:1e)+NH4	DG	(12:0e_11:1)	(12:0e)	(11:1)		444.405	444.405	5.773	C26 H54 O4 N1	1.24796e+07	1.33317e+07	5.87958e+06	1.39717e+06	5.29966e+06	2.46941e+06	3.58941e+06	2.10181e+06	2.28509e+06	6.49496e+06	1.39189e+07	2.70305e+06	4.17528e+06	4.36168e+06	2.92906e+06	2.92632e+06
531	DG(23:1e)+H	DG(23:1e)+H	DG	(12:0e_11:1)	(12:0e)	(11:1)		427.378	427.378	5.77	C26 H51 O4	7.50453e+06	3.30112e+07	3.21999e+07	1.43097e+07	5.12451e+06	7.42281e+06	1.1908e+07	1.21422e+08	2.53124e+07	1.23513e+07	1.86901e+07	1.90582e+07	1.70658e+07	9.38474e+06	1.2349e+07	7.83998e+06
532	DG(23:1e)+H	DG(23:1e)+H	DG	(23:1e)	(23:1e)			427.378	427.378	5.8925	C26 H51 O4	737444	6.01899e+06	4.38674e+06	5.61778e+06	3.88064e+06	4.38165e+06	6.87817e+06	587136	5.13008e+06	8.3712e+06	3.12246e+06	1.57261e+06	7.00967e+06	1.02388e+07	4957749	2.97946e+06
533	DG(12:0e_11:1)+NH4	DG(23:1e)+NH4	DG	(12:0e_11:1)	(12:0e)	(11:1)		444.405	444.405	6.0465	C26 H54 O4 N1	1.15652e+06	4.09091e+06	1.29588e+06	4.15659e+06	1.62073e+06	1.98864e+06	1.12375e+06	2.19002e+06	1.97741e+06	2.5244e+06	1.29294e+06	6.63773e+06	1.50227e+06	3.88902e+06	3.87186e+06	3.76104e+06
534	DG(23:1e)+H	DG(23:1e)+H	DG	(12:0e_11:1)	(12:0e)	(11:1)		427.378	427.378	6.0465	C26 H51 O4	5.23125e+06	6.86745e+06	2.70818e+06	9.98535e+06	5.56002e+06	7.25863e+06	3.84638e+06	2.6912e+06	3.76757e+06	6.82144e+06	4.25052e+06	2.70692e+06	1.52375e+06	7.53255e+06	9.49197e+06	8.61564e+06
535	DG(12:0e_11:1)+NH4	DG(23:1e)+NH4	DG	(12:0e_11:1)	(12:0e)	(11:1)		444.405	444.405	6.173	C26 H54 O4 N1	2.25627e+06	4.30458e+06	1.09158e+06	2.26225e+06	4.20106e+06	2.17773e+06	3.18035e+06	911042	1.26136e+06	2.77163e+06	2.01171e+06	5.31614e+06	2.06085e+06	960369	3.57107e+06	6.87347e+06
536	DG(23:1e)+H	DG(23:1e)+H	DG	(12:0e_11:1)	(12:0e)	(11:1)		427.378	427.378	6.178	C26 H51 O4	9.78283e+06	7.74306e+06	2.82939e+06	4.72664e+06	811419	1.02798e+06	4.34522e+06	6.8221e+06	1.44055e+06	2.33744e+06	1.97308e+06	9.8218e+06	1.06358e+07	3.26333e+06	5.25548e+06	7.75885e+06
537	DG(23:1e)+H	DG(23:1e)+H	DG	(23:1e)	(23:1e)			427.378	427.378	6.299	C26 H51 O4	5.91199e+06	4.90879e+06	7.92483e+06	3.60697e+06	2.42504e+06	1.07792e+06	7.44304e+06	4.44478e+06	2.49938e+06	723257	4.66469e+06	1.01374e+07	1.22163e+07	5.16415e+06	7.85197e+06	3.91812e+06
538	DG(12:0e_11:1)+NH4	DG(23:1e)+NH4	DG	(12:0e_11:1)	(12:0e)	(11:1)		444.405	444.405	6.4415	C26 H54 O4 N1	3.60579e+06	5.2889e+06	3.2013e+06	1.69664e+06	478355	3.24656e+06	1.24431e+08	1.25736e+07	5.88058e+06	4.65262e+06	4.14907e+06	5.31054e+06	7.80328e+06	1.57392e+07	2.52545e+06	9.49831e+06
539	DG(23:1e)+H	DG(23:1e)+H	DG	(12:0e_11:1)	(12:0e)	(11:1)		427.378	427.378	6.433	C26 H51 O4	6.29522e+06	7.80465e+06	4.89113e+06	5.98889e+06	3.00347e+06	5.33616e+06	2.14945e+07	1.42145e+07	4.26175e+06	8.64713e+06	8.13676e+06	1.34501e+07	4.73698e+06	5.3958e+06	5.54323e+06	3.23063e+07
540	DG(12:0e_11:1)+NH4	DG(23:1e)+NH4	DG	(12:0e_11:1)	(12:0e)	(11:1)		444.405	444.405	6.618	C26 H54 O4 N1	7.85903e+06	1.02679e+07	1.35395e+07	1.28327e+07	1.2868e+07	1.22639e+07	1.14529e+07	2.90022e+06	9.96779e+06	1.08952e+06	3.4594e+07	4.30342e+06	2.52463e+06	1.95012e+07	1.00753e+07	2.2412e+07
541	DG(12:0e_11:1)+NH4	DG(23:1e)+NH4	DG	(12:0e_11:1)	(12:0e)	(11:1)		444.405	444.405	6.7765	C26 H54 O4 N1	2.24867e+07	1.32487e+07	9.59811e+07	6.92462e+06	4.54409e+06	6.02694e+07	6.6644e+07	1.51422e+07	6.14045e+07	2.02096e+06	7.30514e+06	6.52119e+06	9.30575e+06	4.56937e+06	7.53259e+06	1.13644e+07
542	DG(23:1e)+H	DG(23:1e)+H	DG	(12:0e_11:1)	(12:0e)	(11:1)		427.378	427.378	6.7775	C26 H51 O4	3.72316e+07	1.85951e+07	1.75204e+08	6.38423e+07	3.04672e+07	1.5041e+08	1.57135e+08	1.60193e+08	1.25891e+08	9.59488e+06	2.79843e+07	1.66188e+07	1.57334e+07	4.26592e+07	1.88057e+08	1.2806e+07
543	DG(12:0e_11:1)+NH4	DG(23:1e)+NH4	DG	(12:0e_11:1)	(12:0e)	(11:1)		444.405	444.405	6.914	C26 H54 O4 N1	4.34154e+06	1.58443e+07	1.22067e+07	1.40235e+06	7.04804e+06	5.68919e+06	5.13274e+06	2.48794e+07	4.06087e+06	1.25396e+07	3.40034e+06	8.49789e+06	1.34255e+07	2.34069e+06	1.15828e+06	3.50069e+06
544	DG(23:1e)+H	DG(23:1e)+H	DG	(12:0e_11:1)	(12:0e)	(11:1)		427.378	427.378	6.9245	C26 H51 O4	2.64592e+07	2.08308e+07	3.34822e+07	8.54096e+06	1.44219e+07	1.67933e+07	5.68865e+06	3.03547e+07	6.92747e+06	4.0074e+07	1.01136e+07	1.27501e+07	2.07583e+07	1.19601e+07	8.5845e+06	6.80648e+06
545	DG(12:0e_11:1)+NH4	DG(23:1e)+NH4	DG	(12:0e_11:1)	(12:0e)	(11:1)		444.405	444.405	7.0925	C26 H54 O4 N1	5.29946e+06	7.70845e+06	3.49502e+06	1.56233e+07	1.82651e+07	1.86856e+07	2.49081e+07	2.55216e+07	1.50673e+07	1.26769e+07	7.86282e+06	8.09134e+06	2.55093e+08	8.63913e+06	7.43905e+06	4.90812e+06
546	DG(23:1e)+H	DG(23:1e)+H	DG	(12:0e_11:1)	(12:0e)	(11:1)		427.378	427.378	7.095	C26 H51 O4	1.42738e+07	1.32045e+07	1.43533e+07	1.35079e+07	4.73828e+07	3.07176e+07	1.98892e+07	1.48763e+07	1.09118e+07	2.60098e+07	1.58823e+07	2.44835e+07	2.91428e+07	8.62635e+06	1.17131e+07	1.09789e+07
547	DG(23:1e)+H	DG(23:1e)+H	DG	(23:1e)	(23:1e)			427.378	427.378	7.2205	C26 H51 O4	1.20081e+07	7.50693e+06	1.45693e+08	5.00081e+08	3.36232e+07	5.41846e+07	3.63512e+07	1.20903e+07	1.68155e+07	3.22313e+07	8.39821e+06	3.22898e+07	1.91027e+07	2.64506e+07	7.12675e+06	1.95549e+07
548	DG(23:1e)+H	DG(23:1e)+H	DG	(23:1e)	(23:1e)			427.378	427.378	7.346	C26 H51 O4	1.40845e+07	2.33344e+07	5.30281e+06	1.42623e+07	7.03659e+06	4.0994e+07	9.90338e+06	1.19421e+07	1.76827e+07	1.05099e+07	1.51323e+07	1.26765e+07	1.10323e+07	7.5843e+06	9.38177e+06	7.35861e+06
549	DG(8:1e_15:0)+NH4	DG(23:1e)+NH4	DG	(8:1e_15:0)	(8:1e)	(15:0)		444.405	444.405	7.5565	C26 H54 O4 N1	437181	4.79394e+06	2.1508e+06	1.1152e+06	1.72947e+06	5.54156e+06	591295	7.65176e+06	5.32957e+06	8.20802e+06	9.21054e+06	1.63958e+06	3.44477e+06	831425	1.20444e+06	2.48414e+06
550	DG(8:1e_15:0)+Na	DG(23:1e)+Na	DG	(8:1e_15:0)	(8:1e)	(15:0)		449.36	449.36	7.56	C26 H50 O4 Na1	916470	2.75871e+06	1.40188e+06	1.61477e+06	9.56105e+06	6.39738e+06	6.43071e+06	4.65235e+06	3.83354e+06	1.27974e+06	1.50849e+07	1.52658e+06	5.08411e+06	2.1451e+06	5.85819e+06	4.26766e+06
551	DG(23:1e)+H	DG(23:1e)+H	DG	(8:1e_15:0)	(8:1e)	(15:0)		427.378	427.378	7.5625	C26 H51 O4	1.89416e+07	3.24491e+07	6.51486e+06	2.61086e+06	2.97041e+07	2.04164e+07	1.46585e+07	1.46163e+07	6.78752e+06	3.57831e+07	7.00537e+07	4.64058e+06	1.24151e+07	3.67167e+06	1.86258e+07	2.21731e+07
552	DG(12:0e_11:1)+NH4	DG(23:1e)+NH4	DG	(12:0e_11:1)	(12:0e)	(11:1)		444.405	444.405	7.826	C26 H54 O4 N1	1.20425e+07	6.53076e+06	7.70556e+06	1.11073e+07	7.02664e+06	1.01071e+07	4.6092e+06	1.44654e+07	1.31555e+07	6.28676e+06	4.59775e+08	5.20089e+06	4.71639e+06	9.2626e+06	1.12096e+07	1.94045e+06
553	DG(23:1e)+H	DG(23:1e)+H	DG	(12:0e_11:1)	(12:0e)	(11:1)		427.378	427.378	7.8115	C26 H51 O4	1.13629e+07	6.36355e+07	1.73011e+07	3.93612e+07	5.86196e+07	9.4035e+07	2.35782e+07	2.10084e+07	2.94288e+07	4.01057e+07	1.52993e+07	2.64622e+07	1.35406e+07	6.05486e+06	7.66717e+06	2.06593e+06
554	DG(12:0e_11:1)+NH4	DG(23:1e)+NH4	DG	(12:0e_11:1)	(12:0e)	(11:1)		444.405	444.405	7.998	C26 H54 O4 N1	1.40329e+07	1.94677e+06	1.99977e+08	1.16103e+08	4.32031e+06	5.66823e+06	1.47658e+07	9.08371e+06	5.09895e+06	4.91892e+06	1.51022e+07	9.2862e+06	1.25667e+08	2.37199e+07	1.76371e+07	1.04297e+08
555	DG(12:0e_11:1)+NH4	DG(23:1e)+NH4	DG	(12:0e_11:1)	(12:0e)	(11:1)		444.405	444.405	8.3645	C26 H54 O4 N1	1.5322e+07	9.15816e+06	7.7833e+06	6.61471e+06	1.0919e+07	1.72563e+07	2.90585e+07	1.38803e+07	1.50818e+07	2.46523e+07	2.06056e+07	1.47023e+07	2.59839e+07	6.05855e+06	1.80363e+07	3.04023e+07
556	DG(23:1e)+H	DG(23:1e)+H	DG	(12:0e_11:1)	(12:0e)	(11:1)		427.378	427.378	8.3585	C26 H51 O4	6.3332e+07	3.9427e+07	3.2155e+07	4.51655e+07	4.40781e+07	4.82105e+07	4.0744e+07	4.54182e+07	5.6865e+07	1.93737e+07	2.94837e+07	1.11211e+07	7.89926e+07	2.95431e+07	2.59872e+07	6.40298e+07
557	DG(12:0e_11:1)+NH4	DG(23:1e)+NH4	DG	(12:0e_11:1)	(12:0e)	(11:1)		444.405	444.405	8.814	C26 H54 O4 N1	1.84874e+10	1.5589e+10	3.07695e+09	1.70709e+10	2.03492e+10	1.6683e+10	2.05742e+10	1.22546e+09	5.13039e+10	1.96906e+10	2.30808e+10	2.28225e+10	6.01589e+10	2.16158e+10	3.3488e+08	6.20523e+07
558	DG(23:1e)+H	DG(23:1e)+H	DG	(12:0e_11:1)	(12:0e)	(11:1)		427.378	427.378	8.837	C26 H51 O4	3.23965e+10	3.62498e+10	3.15379e+10	2.3019e+09	4.18429e+10	1.34325e+11	1.3467e+11	3.92411e+10	2.95839e+10	5.21471e+09	1.4375e+11	4.33288e+10	3.58026e+10	1.37231e+11	4.20969e+10	4.62443e+10
559	DG(23:1e)+Na	DG(23:1e)+Na	DG	(12:0e_11:1)	(12:0e)	(11:1)		449.36	449.36	8.8045	C26 H50 O4 Na1	1.79766e+07	1.34667e+08	1.90116e+07	6.20544e+07	2.69938e+09	2.88012e+09	2.95742e+09	2.5682e+09	2.25423e+09	2.5435e+09	3.26809e+09	2.23455e+09	2.81904e+09	2.09857e+09	6.68076e+09	3.43018e+09
560	DG(12:0e_11:1)+NH4	DG(23:1e)+NH4	DG	(12:0e_11:1)	(12:0e)	(11:1)		444.405	444.405	8.9305	C26 H54 O4 N1	1.84874e+10	1.5589e+10	1.94897e+10	1.70709e+10	2.03492e+10	2.37958e+08	1.72876e+08	2.15138e+10	3.86849e+08	1.96906e+10	1.25298e+09	4.00526e+08	5.76747e+08	2.16158e+10	5.28731e+08	7.12436e+08
561	DG(23:1e)+H	DG(23:1e)+H	DG	(12:0e_11:1)	(12:0e)	(11:1)		427.378	427.378	8.949	C26 H51 O4	3.23965e+10	3.62498e+10	3.15379e+10	7.56554e+08	1.73671e+09	3.53312e+09	1.4729e+09	1.11362e+09	1.58546e+09	3.3346e+10	1.40869e+09	1.89042e+09	1.8299e+09	1.82768e+09	1.84127e+09	1.51986e+09
562	DG(23:1e)+Na	DG(23:1e)+Na	DG	(12:0e_11:1)	(12:0e)	(11:1)		449.36	449.36	8.955	C26 H50 O4 Na1	2.6478e+09	5.9277e+09	9.53115e+07	6.94252e+07	8.70346e+07	109139793	1.07333e+08	4.80081e+07	8.33776e+07	1.75828e+08	5.95851e+07	3.16365e+07	1.19863e+07	6.0372e+07	4.47512e+07	1.71399e+08
563	DG(12:0e_11:1)+NH4	DG(23:1e)+NH4	DG	(12:0e_11:1)	(12:0e)	(11:1)		444.405	444.405	9.0875	C26 H54 O4 N1	6.27801e+08	4.86269e+08	1.20477e+09	1.19167e+08	1.8807e+08	3.73632e+08	3.9254e+08	2.26166e+08	1.72204e+08	4.47883e+08	4.92167e+08	2.97345e+08	7.43879e+07	1.13498e+08	5.8466e+08	1.14325e+08
564	DG(23:1e)+H	DG(23:1e)+H	DG	(23:1e)	(23:1e)			427.378	427.378	8.9745	C26 H51 O4	1.15674e+09	4.25018e+08	7.69985e+08	2.97796e+08	1.73671e+09	1.54451e+09	1.4729e+09	1.84422e+09	8.25335e+08	3.38715e+08	1.40869e+09	2.69225e+09	6.23062e+08	1.82768e+09	1.84127e+09	2.17314e+08
565	DG(12:0e_11:1)+NH4	DG(23:1e)+NH4	DG	(12:0e_11:1)	(12:0e)	(11:1)		444.405	444.405	9.315	C26 H54 O4 N1	9.35355e+07	1.82891e+08	2.17739e+08	2.0878e+08	1.33082e+08	1.57386e+09	6.92118e+07	2.91225e+08	2.93583e+07	1.39169e+08	7.32923e+07	1.75634e+08	1.98994e+08	9.27225e+07	1.21848e+08	1.51211e+08
566	DG(23:1e)+H	DG(23:1e)+H	DG	(12:0e_11:1)	(12:0e)	(11:1)		427.378	427.378	9.3155	C26 H51 O4	2.73201e+09	5.99269e+08	6.71642e+08	1.42873e+08	1.28767e+09	5.94089e+08	3.58497e+08	2.79122e+08	4.23856e+09	4.46251e+09	3.83145e+08	3.38278e+08	4.25918e+08	7.52972e+09	2.57483e+08	1.24539e+07
567	DG(12:0e_11:1)+NH4	DG(23:1e)+NH4	DG	(12:0e_11:1)	(12:0e)	(11:1)		444.405	444.405	9.4595	C26 H54 O4 N1	3.8185e+07	3.91905e+10	1.09018e+08	1.889e+08	4.00081e+07	3.90787e+10	4.86198e+07	7.07001e+07	4.81958e+08	9.10284e+07	5.46976e+07	4.05418e+08	1.0945e+08	2.41534e+08	6.32499e+07	1.16504e+08
568	DG(23:1e)+H	DG(23:1e)+H	DG	(12:0e_11:1)	(12:0e)	(11:1)		427.378	427.378	9.461	C26 H51 O4	6.31478e+08	9.11087e+10	6.48138e+08	3.82502e+08	8.05183e+08	4.68988e+08	3.45316e+08	7.89698e+10	6.67369e+07	2.05075e+08	2.16682e+08	1.67827e+08	6.87191e+08	6.5649e+07	5.5586e+08	3.02825e+08
569	DG(12:0e_11:1)+NH4	DG(23:1e)+NH4	DG	(12:0e_11:1)	(12:0e)	(11:1)		444.405	444.405	9.4805	C26 H54 O4 N1	2.301e+08	3.91504e+10	7.25592e+07	3.76078e+10	2.18834e+08	2.89586e+08	1.17763e+08	1.33188e+08	2.35081e+08	2.60083e+07	4.48139e+08	4.05418e+08	1.109e+08	6.29108e+07	6.93237e+07	2.96117e+07
570	DG(23:1e)+H	DG(23:1e)+H	DG	(12:0e_11:1)	(12:0e)	(11:1)		427.378	427.378	9.4715	C26 H51 O4	3.51093e+08	2.66879e+08	1.133e+09	1.68886e+08	5.42913e+08	3.03277e+08	3.45316e+08	7.89698e+10	6.67369e+07	2.05075e+08	5.84806e+08	1.65939e+08	6.87191e+08	1.45123e+08	4.66696e+08	3.02825e+08
571	DG(12:0e_11:1)+NH4	DG(23:1e)+NH4	DG	(12:0e_11:1)	(12:0e)	(11:1)		444.405	444.405	9.2505	C26 H54 O4 N1	2.60102e+08	1.78443e+08	3.4292e+08	9.0196e+07	2.72453e+08	2.67665e+08	1.21321e+08	1.71383e+08	1.33922e+08	8.27799e+07	6.147e+07	1.30194e+08	7.52628e+07	7.20675e+07	1.63229e+08	5.02458e+07
572	DG(12:0e_11:1)+NH4	DG(23:1e)+NH4	DG	(12:0e_11:1)	(12:0e)	(11:1)		444.405	444.405	9.7155	C26 H54 O4 N1	2.4087e+09	1.36985e+08	1.36887e+08	7.88802e+07	2.11562e+09	3.48722e+07	2.4538e+08	8.20146e+07	2.80718e+08	1.04892e+08	2.24144e+09	8.27003e+07	6.59063e+07	2.09176e+08	9.65167e+08	3.54403e+07
573	DG(23:1e)+H	DG(23:1e)+H	DG	(12:0e_11:1)	(12:0e)	(11:1)		427.378	427.378	9.7155	C26 H51 O4	2.57472e+08	2.39025e+08	2.94282e+08	1.39699e+08	8.54108e+10	3.13887e+08	3.68279e+08	2.08036e+08	8.99405e+08	2.8247e+08	2.45667e+08	4.15017e+08	7.12091e+08	7.85995e+07	2.98584e+08	9.04007e+10
574	DG(12:0e_11:1)+NH4	DG(23:1e)+NH4	DG	(12:0e_11:1)	(12:0e)	(11:1)		444.405	444.405	9.8055	C26 H54 O4 N1	4.86996e+07	3.45874e+10	1.82456e+08	1.48022e+08	9.47464e+07	1.01315e+08	1.63476e+08	1.69921e+08	5.51714e+07	1.12534e+08	2.99295e+08	2.76017e+08	2.35555e+08	7.27628e+08	8.49421e+07	1.14799e+08
575	DG(23:1e)+H	DG(23:1e)+H	DG	(12:0e_11:1)	(12:0e)	(11:1)		427.378	427.378	9.81	C26 H51 O4	1.82886e+08	2.91415e+08	3.22424e+08	3.75746e+08	5.84201e+08	2.21426e+08	1.05119e+08	7.08988e+10	3.49998e+08	8.05524e+10	8.5331e+07	3.0748e+08	8.0868e+08	3.9057e+08	1.98902e+08	1.72031e+08
576	DG(12:0e_11:1)+NH4	DG(23:1e)+NH4	DG	(12:0e_11:1)	(12:0e)	(11:1)		444.405	444.405	10.055	C26 H54 O4 N1	2.24431e+08	1.30103e+08	3.97096e+08	1.74256e+08	3.83788e+10	3.11674e+07	1.7053e+08	3.10178e+10	3.32643e+08	1.11161e+08	5.83043e+07	1.53678e+08	3.17131e+08	8.91534e+07	6.86284e+07	9.18426e+08
577	DG(23:1e)+H	DG(23:1e)+H	DG	(12:0e_11:1)	(12:0e)	(11:1)		427.378	427.378	10.0585	C26 H51 O4	3.68702e+08	5.07151e+08	4.29028e+08	1.53113e+08	7.88979e+08	8.3586e+07	2.72534e+08	1.81406e+08	3.77929e+08	4.57566e+08	5.57558e+08	1.41214e+08	3.3701e+08	4.83486e+08	1.19392e+08	4.87103e+08
578	DG(12:0e_11:1)+NH4	DG(23:1e)+NH4	DG	(12:0e_11:1)	(12:0e)	(11:1)		444.405	444.405	10.318	C26 H54 O4 N1	2.86239e+07	6.7045e+07	4.11898e+07	1.53356e+08	6.75421e+07	1.33106e+07	6.00093e+07	6.80093e+07	8.24557e+07	1.28833e+07	1.79282e+08	5.72664e+07	8.62713e+07	9.39693e+07	1.05989e+08	4.43745e+07
579	DG(23:1e)+H	DG(23:1e)+H	DG	(12:0e_11:1)	(12:0e)	(11:1)		427.378	427.378	10.312	C26 H51 O4	1.16626e+08	1.20059e+08	1.88727e+08	9.78506e+07	1.52388e+08	3.79853e+08	1.26085e+08	7.33072e+07	2.63767e+08	1.57894e+08	1.63657e+07	2.26794e+08	1.31282e+08	1.05767e+08	9.88192e+07	9.01721e+07
580	DG(23:1e)+Na	DG(23:1e)+Na	DG	(12:0e_11:1)	(12:0e)	(11:1)		449.36	449.36	10.3015	C26 H50 O4 Na1	3.71618e+07	6.15598e+07	6.88924e+07	9.13944e+06	1.07137e+07	1.65018e+07	2.39445e+07	5.21566e+07	4.54473e+07	4.56855e+07	1.39138e+07	5.31969e+06	3.31466e+06	3.45903e+06	2.01713e+06	3.10546e+06
581	DG(12:0e_11:1)+NH4	DG(23:1e)+NH4	DG	(12:0e_11:1)	(12:0e)	(11:1)		444.405	444.405	10.4505	C26 H54 O4 N1	1.74397e+08	7.86803e+07	2.47295e+07	1.05134e+08	1.64323e+08	1.04832e+08	1.20681e+08	1.34171e+08	5.11042e+07	2.71323e+07	1.38032e+08	1.04196e+08	4.99169e+07	2.95787e+07	9.75063e+07	2.42166e+07
582	DG(12:0e_11:1)+NH4	DG(23:1e)+NH4	DG	(12:0e_11:1)	(12:0e)	(11:1)		444.405	444.405	10.637	C26 H54 O4 N1	4.35952e+07	4.72822e+07	5.16503e+07	5.01905e+07	1.73747e+08	5.11769e+07	1.34365e+08	2.60321e+07	1.66144e+07	1.19702e+08	6.36783e+07	4.11934e+07	1.25134e+07	1.10866e+08	1.17761e+08	9.92551e+07
583	DG(12:0e_11:1)+NH4	DG(23:1e)+NH4	DG	(12:0e_11:1)	(12:0e)	(11:1)		444.405	444.405	10.7575	C26 H54 O4 N1	8.05997e+07	6.76876e+07	6.36722e+07	4.91524e+07	9.12673e+07	7.0114e+07	1.42577e+08	1.08401e+08	1.01361e+07	4.8765e+06	4.89429e+07	3.3921e+07	1.13383e+08	4.8173e+06	2.71901e+07	6.0501e+07
584	DG(23:1e)+Na	DG(23:1e)+Na	DG	(12:0e_11:1)	(12:0e)	(11:1)		449.36	449.36	10.742	C26 H50 O4 Na1	1.87431e+07	1.36098e+07	2.60769e+07	7.35395e+06	3.29323e+07	4.49628e+07	2.29032e+07	3.86913e+07	1.02752e+08	3.24274e+07	5.80473e+06	2.17882e+06	3.64493e+06	3.67035e+07	1.13746e+07	809296
585	DG(23:1e)+H	DG(23:1e)+H	DG	(23:1e)	(23:1e)			427.378	427.378	10.8835	C26 H51 O4	1.0187e+08	2.06811e+08	1.3359e+08	1.46197e+08	6.91246e+07	4.68999e+08	1.72809e+08	2.24363e+08	5.51047e+07	1.81615e+08	1.07186e+08	1.61406e+08	9.7431e+07	8.20536e+07	8.66495e+07	2.51616e+07
586	DG(12:0e_11:1)+NH4	DG(23:1e)+NH4	DG	(12:0e_11:1)	(12:0e)	(11:1)		444.405	444.405	11.107	C26 H54 O4 N1	2.05417e+08	6.60832e+07	1.53607e+08	1.04838e+08	1.57905e+08	1.0273e+08	2.20184e+08	1.77098e+07	4.77313e+08	6.48304e+07	3.79742e+07	4.67771e+07	3.05543e+07	4.54557e+07	1.55789e+07	5.27724e+07
587	DG(23:1e)+H	DG(23:1e)+H	DG	(12:0e_11:1)	(12:0e)	(11:1)		427.378	427.378	11.1025	C26 H51 O4	3.6142e+08	9.09674e+08	9.22903e+07	4.95654e+07	3.07734e+08	1.48426e+08	3.2034e+08	2.64888e+08	4.78586e+07	1.35578e+08	1.05593e+08	4.07958e+08	2.21816e+08	1.27268e+08	1.42837e+08	1.89626e+08
588	DG(12:0e_11:1)+NH4	DG(23:1e)+NH4	DG	(12:0e_11:1)	(12:0e)	(11:1)		444.405	444.405	11.2505	C26 H54 O4 N1	5.53229e+07	7.65364e+07	1.44392e+08	1.43687e+08	6.30702e+07	1.43085e+08	4.09124e+07	8.5102e+07	7.93275e+07	1.22768e+08	2.856e+07	4.83229e+07	1.8634e+08	7.40429e+07	1.30997e+08	7.82361e+07
589	DG(23:1e)+H	DG(23:1e)+H	DG	(12:0e_11:1)	(12:0e)	(11:1)		427.378	427.378	11.2545	C26 H51 O4	1.82367e+08	5.02679e+08	3.1313e+08	5.25605e+08	2.48809e+08	1.00736e+08	6.64098e+08	5.49124e+08	1.70829e+08	3.10746e+08	9.74716e+07	6.01215e+07	7.30181e+08	2.03746e+08	5.78807e+07	2.11605e+08
590	DG(12:0e_11:1)+NH4	DG(23:1e)+NH4	DG	(12:0e_11:1)	(12:0e)	(11:1)		444.405	444.405	11.551	C26 H54 O4 N1	113293596	7.29376e+07	3.45887e+07	1.24203e+08	3.88534e+08	1.926e+08	5.07258e+07	3.59767e+07	5.50557e+07	1.75311e+07	1.11829e+08	4.90468e+07	9.30471e+07	8.65155e+07	1.44692e+08	1.01301e+08
591	DG(23:1e)+H	DG(23:1e)+H	DG	(12:0e_11:1)	(12:0e)	(11:1)		427.378	427.378	11.538	C26 H51 O4	2.18687e+08	2.12249e+08	1.23959e+08	1.64314e+08	2.91426e+08	2.33357e+08	3.33998e+08	1.04854e+08	1.58662e+08	5.18039e+07	1.78556e+08	2.07679e+08	2.23442e+08	5.23802e+08	3.04117e+08	8.84805e+07
592	DG(12:0e_11:1)+NH4	DG(23:1e)+NH4	DG	(12:0e_11:1)	(12:0e)	(11:1)		444.405	444.405	11.7085	C26 H54 O4 N1	9.2106e+07	1.18746e+08	9.37587e+07	7.25866e+07	1.16665e+08	3.94118e+07	6.74986e+07	1.0565e+08	2.11828e+07	1.95584e+08	8.45934e+07	1.38249e+08	1.33345e+08	7.45921e+07	2.38042e+07	8.15331e+07
593	DG(23:1e)+H	DG(23:1e)+H	DG	(12:0e_11:1)	(12:0e)	(11:1)		427.378	427.378	11.71	C26 H51 O4	1.94243e+08	2.96063e+08	1.59207e+08	4.1444e+08	3.06309e+08	8.03359e+07	3.6336e+08	8.94484e+07	7.19217e+07	2.36449e+07	1.19445e+08	7.02114e+07	9.38077e+07	2.11666e+08	1.39024e+08	4.39721e+08
594	DG(12:0e_11:1)+NH4	DG(23:1e)+NH4	DG	(12:0e_11:1)	(12:0e)	(11:1)		444.405	444.405	11.8885	C26 H54 O4 N1	7.08999e+07	1.60634e+08	7.96393e+07	5.90338e+07	2.97691e+07	1.23329e+08	8.97023e+07	4.45349e+07	1.02965e+08	5.77583e+07	3.38418e+07	9.87212e+07	5.16196e+07	1.47894e+08	5.3395e+07	3.90421e+07
595	DG(12:0e_11:1)+NH4	DG(23:1e)+NH4	DG	(12:0e_11:1)	(12:0e)	(11:1)		444.405	444.405	12.1255	C26 H54 O4 N1	3.94676e+07	1.61781e+08	3.84384e+07	5.52235e+07	4.92336e+07	9.19487e+07	8.3068e+07	3.64723e+07	3.36632e+07	2.69728e+07	2.57407e+07	7.45121e+07	6.87218e+07	2.12003e+07	2.2602e+07	5.02485e+07
596	DG(23:1e)+H	DG(23:1e)+H	DG	(12:0e_11:1)	(12:0e)	(11:1)		427.378	427.378	12.1225	C26 H51 O4	3.37595e+08	5.08883e+08	422009328	1.89047e+08	1.36813e+08	2.39897e+08	1.34202e+08	3.69091e+08	1.5544e+08	2.29572e+08	2.36963e+08	9.03819e+07	1.48699e+08	1.15978e+08	2.11637e+08	6.83061e+07
597	DG(12:0e_11:1)+NH4	DG(23:1e)+NH4	DG	(12:0e_11:1)	(12:0e)	(11:1)		444.405	444.405	12.358	C26 H54 O4 N1	1.08468e+08	1.6996e+08	3.35632e+07	1.79418e+08	3.8873e+06	4.24837e+07	8.80431e+07	5.26921e+07	2.09402e+07	6.80733e+07	1.28172e+08	1.4908e+08	1.25124e+08	7.27464e+07	7.49026e+07	5.88863e+07
598	DG(23:1e)+H	DG(23:1e)+H	DG	(12:0e_11:1)	(12:0e)	(11:1)		427.378	427.378	12.359	C26 H51 O4	2.72715e+08	1.19442e+08	1.65801e+08	8.37024e+10	5.14813e+07	2.36958e+08	2.07644e+08	2.88305e+08	2.82723e+08	3.37626e+08	2.86419e+08	4.16309e+08	4.34567e+08	5.16318e+08	4.83363e+08	2.88756e+08
599	DG(12:0e_11:1)+NH4	DG(23:1e)+NH4	DG	(12:0e_11:1)	(12:0e)	(11:1)		444.405	444.405	12.524	C26 H54 O4 N1	2.50603e+07	8.90089e+07	1.54653e+07	1.19743e+08	1.99546e+08	1.04561e+08	1.74128e+08	4.17455e+07	1.48889e+08	1.19219e+08	7.80795e+07	2.81699e+07	8.72806e+06	7.01087e+07	6.88446e+07	3.33348e+07
600	DG(23:1e)+H	DG(23:1e)+H	DG	(12:0e_11:1)	(12:0e)	(11:1)		427.378	427.378	12.5275	C26 H51 O4	2.79354e+08	3.22924e+08	2.91678e+08	1.4867e+08	7.65186e+07	8.7753e+07	3.45421e+08	4.37702e+07	1.82555e+08	2.56313e+08	2.46746e+08	1.9798e+08	2.22173e+08	3.16193e+08	1.56188e+08	7.31984e+07
601	DG(12:0e_11:1)+NH4	DG(23:1e)+NH4	DG	(12:0e_11:1)	(12:0e)	(11:1)		444.405	444.405	12.6245	C26 H54 O4 N1	5.94033e+07	4.04808e+06	7.70972e+07	3.07777e+08	6.00103e+07	4.13689e+07	2.08036e+08	5.75121e+07	1.2637e+08	1.17125e+08	1.44584e+08	1.66649e+08	1.16034e+08	1.58154e+08	1.11188e+08	1.49233e+08
602	DG(12:0e_11:1)+NH4	DG(23:1e)+NH4	DG	(12:0e_11:1)	(12:0e)	(11:1)		444.405	444.405	12.787	C26 H54 O4 N1	2.69697e+07	5.06491e+07	4.83934e+07	3.19538e+07	6.36321e+07	1.15267e+08	2.51603e+08	6.68399e+07	1.09081e+08	7.56242e+07	1.95846e+08	1.54527e+08	9.63216e+07	9.90813e+07	3.95415e+07	4.2416e+11
603	DG(23:1e)+H	DG(23:1e)+H	DG	(23:1e)	(23:1e)			427.378	427.378	12.9675	C26 H51 O4	3.10272e+08	1.0624e+08	8.35778e+09	5.48955e+07	3.57754e+08	3.95463e+08	1.4489e+08	1.13792e+08	2.24658e+08	3.36682e+08	3.84898e+08	4.28876e+07	6.90134e+08	2.86516e+07	1.1882e+08	3.2613e+07
604	DG(8:1e_15:0)+NH4	DG(23:1e)+NH4	DG	(8:1e_15:0)	(8:1e)	(15:0)		444.405	444.405	13.147	C26 H54 O4 N1	3.85581e+07	8.38921e+07	9.3714e+07	8.32283e+07	1.07994e+08	6.3365e+07	9.9963e+07	5.32719e+07	1.63625e+08	4.83093e+07	5.60072e+07	9.02925e+07	2.81117e+08	54068814	8.36421e+07	9.78824e+07
605	DG(23:1e)+H	DG(23:1e)+H	DG	(8:1e_15:0)	(8:1e)	(15:0)		427.378	427.378	13.143	C26 H51 O4	1.40236e+08	1.77127e+08	5.44627e+07	1.93908e+08	2.0884e+08	2.85711e+08	1.87437e+08	1.91385e+08	2.14357e+11	3.77937e+08	4.22215e+08	2.2778e+08	1.2381e+08	1.49122e+08	3.39266e+08	2.30426e+08
606	DG(8:1e_15:0)+Na	DG(23:1e)+Na	DG	(8:1e_15:0)	(8:1e)	(15:0)		449.36	449.36	13.396	C26 H50 O4 Na1	2.37052e+06	3.37502e+06	2.47769e+07	1.93589e+06	3.68254e+07	4.06711e+06	3.91968e+07	3.61852e+07	3.35267e+07	1.65106e+06	5.13761e+07	769036	3.82003e+07	4.07747e+07	3.15489e+06	3.90915e+07
607	DG(23:1e)+H	DG(23:1e)+H	DG	(23:1e)	(23:1e)			427.378	427.378	13.5665	C26 H51 O4	1.056e+07	1.20306e+07	1.65256e+07	1.91874e+07	2.00015e+07	2.09273e+07	6.25228e+06	2.54295e+07	1.92527e+07	2.54751e+07	2.89024e+06	4.3749e+06	6.60274e+06	4.10271e+06	4.64333e+06	6.32255e+06
608	DG(12:0e_11:1)+NH4	DG(23:1e)+NH4	DG	(12:0e_11:1)	(12:0e)	(11:1)		444.405	444.405	13.8145	C26 H54 O4 N1	2.99265e+07	841512	3.64362e+07	127370	5.02272e+07	3.03859e+06	3.86244e+07	1.8417e+06	2.17375e+06	2.10269e+06	2.14386e+06	4.34965e+07	1.23839e+06	1.80702e+06	184567	4.70295e+07
609	DG(23:1e)+H	DG(23:1e)+H	DG	(12:0e_11:1)	(12:0e)	(11:1)		427.378	427.378	13.8225	C26 H51 O4	1.59132e+06	5.04721e+06	1.30569e+06	4.06797e+06	3.43711e+06	3.35886e+06	3.51271e+06	1.30789e+06	3.48235e+06	6.46124e+06	1.45602e+06	3.86793e+06	2.16258e+06	669727	4.20629e+06	1.98419e+06
610	DG(12:0e_11:1)+NH4	DG(23:1e)+NH4	DG	(12:0e_11:1)	(12:0e)	(11:1)		444.405	444.405	13.9485	C26 H54 O4 N1	461458	1.69925e+06	1.30894e+06	421612	677282	969467	628348	1.12923e+06	1.85625e+06	5.4445e+07	875926	238586	245796	3.52644e+07	914942	673361
611	DG(23:1e)+H	DG(23:1e)+H	DG	(12:0e_11:1)	(12:0e)	(11:1)		427.378	427.378	13.9445	C26 H51 O4	4.5178e+06	1.81071e+06	482084	2.11682e+06	1.99845e+06	1.01978e+06	1.50077e+07	4.49196e+06	4.52401e+06	3.5235e+06	1.24337e+06	1.64477e+06	1.7119e+06	150143	2.37784e+06	862571
612	DG(12:0e_11:1)+NH4	DG(23:1e)+NH4	DG	(12:0e_11:1)	(12:0e)	(11:1)		444.405	444.405	14.122	C26 H54 O4 N1	3.32614e+06	2.06161e+06	1.05926e+06	848046	1.0455e+06	943739	787838	867177	827875	1.87504e+06	1.67457e+06	842726	395581	881094	367876	192579
613	DG(23:1e)+H	DG(23:1e)+H	DG	(12:0e_11:1)	(12:0e)	(11:1)		427.378	427.378	14.1195	C26 H51 O4	2.31772e+06	2.86649e+06	2.33514e+06	1.01408e+06	2.21973e+06	1.65932e+06	2.02044e+06	533925	2.5547e+06	2.58678e+06	2.7533e+06	1.53233e+06	327918	1.95186e+06	871347	708533
614	DG(23:1e)+NH4	DG(23:1e)+NH4	DG	(23:1e)	(23:1e)			444.405	444.405	14.263	C26 H54 O4 N1	405045	1.16324e+06	2.48837e+06	667055	561863	1.98644e+06	1.30113e+06	1.40179e+06	1.77215e+06	1.29535e+06	1.06324e+06	1.38523e+06	796323	479202	213212	469939
615	DG(23:1e)+H	DG(23:1e)+H	DG	(23:1e)	(23:1e)			427.378	427.378	14.2615	C26 H51 O4	1.23805e+06	1.2828e+06	3.56818e+06	2.51403e+06	1.55562e+06	3.22613e+06	3.01101e+06	1.85602e+06	1.74346e+06	2.18599e+06	1.50421e+06	1.91061e+06	647785	120600	996022	1.44167e+06
616	DG(12:0e_11:1)+NH4	DG(23:1e)+NH4	DG	(12:0e_11:1)	(12:0e)	(11:1)		444.405	444.405	14.4105	C26 H54 O4 N1	1.56911e+06	2.84364e+06	1.24133e+06	2.0578e+06	603093	514216	482608	939721	1.22816e+06	526346	700818	779813	1.08425e+06	968583	869373	402454
617	DG(23:1e)+H	DG(23:1e)+H	DG	(12:0e_11:1)	(12:0e)	(11:1)		427.378	427.378	14.4155	C26 H51 O4	1.78112e+06	5.56636e+06	2.17706e+06	1.65734e+06	2.98644e+06	3.59537e+06	1.16533e+06	1.97123e+06	3.98057e+06	429315	1.51464e+06	3.62609e+06	2.66183e+06	2.39436e+06	1.53464e+06	660226
618	DG(12:0e_11:1)+NH4	DG(23:1e)+NH4	DG	(12:0e_11:1)	(12:0e)	(11:1)		444.405	444.405	14.5365	C26 H54 O4 N1	1.11674e+06	534044	940177	1.31733e+06	1.28858e+06	2.75607e+06	298895	2.36011e+06	1.04763e+06	1.54408e+06	645414	1.33429e+06	1.41572e+06	969524	417852	870134
619	DG(23:1e)+H	DG(23:1e)+H	DG	(12:0e_11:1)	(12:0e)	(11:1)		427.378	427.378	14.5415	C26 H51 O4	1.11211e+06	3.03177e+06	2.1925e+06	1.81622e+06	1.58444e+06	5.03247e+06	4.51255e+06	5.00965e+06	3.66216e+06	4.26219e+06	2.47008e+06	1.42864e+06	2.06508e+06	1.78485e+06	1.84769e+06	437278
620	DG(12:0e_11:1)+NH4	DG(23:1e)+NH4	DG	(12:0e_11:1)	(12:0e)	(11:1)		444.405	444.405	14.6815	C26 H54 O4 N1	1.28188e+06	3.53413e+06	607287	2.07892e+06	551365	569299	685174	849646	940371	1.56318e+06	644615	279961	629259	396656	1.13402e+06	725565
621	DG(12:0e_11:1)+NH4	DG(23:1e)+NH4	DG	(12:0e_11:1)	(12:0e)	(11:1)		444.405	444.405	14.813	C26 H54 O4 N1	1.01059e+06	2.86622e+06	138173	1.3901e+06	1.07208e+06	316630	912636	2.67497e+06	595865	875701	1.72122e+06	369834	684179	384818	716352	2.04228e+06
622	DG(23:1e)+H	DG(23:1e)+H	DG	(12:0e_11:1)	(12:0e)	(11:1)		427.378	427.378	14.797	C26 H51 O4	942723	1.49521e+06	1.05479e+06	4.93375e+06	1.35037e+06	845387	1.7254e+06	1.93628e+06	3.62749e+06	2.73173e+06	1.03403e+06	432929	1.49319e+06	828421	979513	298628
623	DG(12:0e_11:1)+NH4	DG(23:1e)+NH4	DG	(12:0e_11:1)	(12:0e)	(11:1)		444.405	444.405	14.925	C26 H54 O4 N1	1.08603e+06	1.49295e+06	1.27796e+06	1.48637e+06	1.01823e+06	357467	795732	827665	1.04863e+06	1.83484e+06	48415.1	172643	241035	606863	361460	232427
624	DG(12:0e_11:1)+NH4	DG(23:1e)+NH4	DG	(12:0e_11:1)	(12:0e)	(11:1)		444.405	444.405	15.1075	C26 H54 O4 N1	121754	1.73469e+06	1.07294e+06	568532	1.85535e+06	537167	1.47568e+06	631265	1.34253e+06	441751	1.07662e+06	938222	1.29108e+06	453589	974521	1.78926e+06
625	DG(23:1e)+H	DG(23:1e)+H	DG	(12:0e_11:1)	(12:0e)	(11:1)		427.378	427.378	15.105	C26 H51 O4	2.39045e+06	78180.3	1.02316e+06	551908	5.27822e+06	1.19838e+06	3.33574e+06	1.65297e+06	2.6243e+06	414904	1.85053e+06	2.48693e+06	569403	1.6e+06	608991	92721
626	DG(12:0e_11:1)+NH4	DG(23:1e)+NH4	DG	(12:0e_11:1)	(12:0e)	(11:1)		444.405	444.405	15.26	C26 H54 O4 N1	321602	538093	488480	1.30756e+06	2.2687e+06	609730	662658	773704	2.57042e+06	468114	857312	1.23869e+06	258009	1.45501e+06	1.11886e+06	793901
627	DG(23:1e)+H	DG(23:1e)+H	DG	(12:0e_11:1)	(12:0e)	(11:1)		427.378	427.378	15.245	C26 H51 O4	342135	2.93429e+06	4.89884e+06	1.22144e+07	3.45222e+06	2.44145e+06	1.32898e+06	4.28524e+06	3.96387e+06	1.79e+06	9.48012e+06	1.79123e+06	1.55196e+06	1.37051e+06	1.1675e+06	2.89934e+06
628	DG(12:0e_11:1)+NH4	DG(23:1e)+NH4	DG	(12:0e_11:1)	(12:0e)	(11:1)		444.405	444.405	15.401	C26 H54 O4 N1	648427	986069	8.72069e+06	3.65051e+06	114736	1.06113e+06	2.28361e+06	2.20331e+06	1.79825e+06	1.84757e+06	608209	1.10573e+06	330088	1.17332e+06	893636	592501
629	DG(23:1e)+H	DG(23:1e)+H	DG	(12:0e_11:1)	(12:0e)	(11:1)		427.378	427.378	15.425	C26 H51 O4	1.21272e+06	1.24416e+06	3.87245e+06	1.57329e+06	2.05191e+06	201012	2.61242e+06	1.95339e+06	2.75146e+06	1.38794e+06	734110	1.85956e+06	896686	1.20528e+06	3.12971e+06	1.72348e+06
630	DG(12:0e_11:1)+NH4	DG(23:1e)+NH4	DG	(12:0e_11:1)	(12:0e)	(11:1)		444.405	444.405	15.56	C26 H54 O4 N1	1.93916e+06	1.65327e+06	665122	1.20354e+06	1.31604e+06	946917	666007	1.8248e+06	1.33432e+06	1.3426e+06	195878	1.20907e+06	735646	803095	1.33242e+06	493887
631	DG(23:1e)+H	DG(23:1e)+H	DG	(12:0e_11:1)	(12:0e)	(11:1)		427.378	427.378	15.5595	C26 H51 O4	2.26072e+06	1.67661e+06	2.49623e+06	3.25459e+06	2.52882e+06	5.77552e+06	1.5893e+06	3.63426e+06	1.20804e+06	3.13653e+06	1.12548e+06	1.63123e+06	1.09247e+06	1.1511e+06	731813	7.48524e+06
632	DG(12:0e_11:1)+NH4	DG(23:1e)+NH4	DG	(12:0e_11:1)	(12:0e)	(11:1)		444.405	444.405	15.7015	C26 H54 O4 N1	4.58997e+06	564733	1.7297e+06	1.24367e+06	1.82447e+06	1.11002e+06	475850	782852	822955	1.32465e+06	697991	1.87562e+06	634675	1.25807e+06	462903	1.28668e+06
633	DG(23:1e)+H	DG(23:1e)+H	DG	(12:0e_11:1)	(12:0e)	(11:1)		427.378	427.378	15.7	C26 H51 O4	548567	556056	1.02063e+06	1.39428e+06	3.22992e+06	2.46624e+06	1.0241e+06	1.54244e+06	1.36381e+06	2.43445e+06	1.62056e+06	1.62574e+06	2.61065e+06	2.03194e+06	2.83609e+06	871376
634	DG(12:0e_11:1)+NH4	DG(23:1e)+NH4	DG	(12:0e_11:1)	(12:0e)	(11:1)		444.405	444.405	15.834	C26 H54 O4 N1	294645	591219	661419	1.6022e+06	460433	1.95764e+06	1.05155e+06	889463	406840	1.29354e+06	219558	550610	72286.4	483066	593977	509000
635	DG(23:1e)+H	DG(23:1e)+H	DG	(12:0e_11:1)	(12:0e)	(11:1)		427.378	427.378	15.8385	C26 H51 O4	1.25077e+06	802013	1.24381e+06	5.45088e+06	2.70198e+06	3.98225e+06	684907	3.45976e+06	729766	1.43867e+06	124393	1.95504e+06	2.19893e+06	1.87714e+06	2.15809e+06	844319
636	DG(12:0e_11:1)+NH4	DG(23:1e)+NH4	DG	(12:0e_11:1)	(12:0e)	(11:1)		444.405	444.405	15.963	C26 H54 O4 N1	1.24582e+06	177322	690124	430997	1.56104e+06	1.06126e+06	483929	105355	878393	334611	44067.7	1.15758e+06	180268	169329	395.183	1.77728e+06
637	DG(23:1e)+H	DG(23:1e)+H	DG	(12:0e_11:1)	(12:0e)	(11:1)		427.378	427.378	15.9685	C26 H51 O4	1.09505e+06	64689.2	999407	596799	1.95466e+06	1.19053e+06	847045	703522	1.58437e+06	1.27513e+06	94853.7	313381	541368	292240	440115	302348
638	DG(23:2)+NH4	DG(23:2)+NH4	DG	(23:2)	(23:2)			456.368	456.368	3	C26 H50 O5 N1	3.17298e+06	3.87354e+06	3.6023e+06	3.5433e+06	3.94566e+06	3.15199e+06	3.09397e+06	4.70765e+06	3.56274e+06	3.89183e+06	2.36776e+06	2.28878e+06	2.53246e+06	2.30116e+06	2.54316e+06	2.24029e+06
639	DG(13:0_10:2)+H	DG(23:2)+H	DG	(13:0_10:2)	(13:0)	(10:2)		439.342	439.342	5.3285	C26 H47 O5	568523	299040	791311	32647.7	960279	1.5354e+06	1.90446e+06	1.29209e+06	1.38002e+06	1.34698e+06	316243	1.6593e+06	985029	826693	1.80195e+06	727458
640	DG(13:0_10:2)+H	DG(23:2)+H	DG	(13:0_10:2)	(13:0)	(10:2)		439.342	439.342	5.5485	C26 H47 O5	2.07737e+07	6.10255e+06	1.92891e+07	1.8125e+06	1.33006e+06	1.15166e+06	640008	978684	1.40086e+06	996980	258304	418927	1.03722e+06	142599	140921	535164
641	DG(13:0_10:2)+H	DG(23:2)+H	DG	(13:0_10:2)	(13:0)	(10:2)		439.342	439.342	5.706	C26 H47 O5	718216	1.67905e+06	712411	2.53592e+06	848998	1.76014e+06	2.35328e+06	2.44239e+06	6.9964e+06	2.04031e+06	1.58196e+06	957344	282204	17442.6	925509	460616
642	DG(11:0_12:2)+H	DG(23:2)+H	DG	(11:0_12:2)	(11:0)	(12:2)		439.342	439.342	6.6785	C26 H47 O5	400248	651132	137158	261103	915519	1.15373e+06	1.35919e+06	1.20021e+06	443846	561315	283207	911188	453520	439058	377478	699083
643	DG(13:0_10:2)+H	DG(23:2)+H	DG	(13:0_10:2)	(13:0)	(10:2)		439.342	439.342	7.1145	C26 H47 O5	537876	1.41613e+06	2.21906e+07	360626	2.83356e+06	2.50459e+06	2.09223e+06	2.19e+06	3.48633e+06	1.43417e+06	357561	1.05295e+06	1.15413e+06	526758	761235	723026
644	DG(11:0_12:2)+H	DG(23:2)+H	DG	(11:0_12:2)	(11:0)	(12:2)		439.342	439.342	7.2565	C26 H47 O5	1.33055e+06	834853	2.21906e+07	974468	2.47038e+06	1.58259e+06	967978	836129	156179	341064	1.15881e+06	511532	1.03235e+06	509841	1.16614e+06	144296
645	DG(13:0_10:2)+H	DG(23:2)+H	DG	(13:0_10:2)	(13:0)	(10:2)		439.342	439.342	7.472	C26 H47 O5	594879	433306	57794.2	425880	540094	763158	481002	1.53021e+06	256677	1.09735e+06	1.32188e+06	276005	639828	830615	790712	335911
646	DG(13:0_10:2)+H	DG(23:2)+H	DG	(13:0_10:2)	(13:0)	(10:2)		439.342	439.342	7.7435	C26 H47 O5	1.03448e+06	1.27149e+06	548972	1.40404e+06	4.41234e+08	4.37626e+08	2.33147e+06	2.29897e+06	417504	3.80746e+06	306567	2.53322e+06	2.01164e+06	4.7041e+08	642122	501541
647	DG(13:0_10:2)+H	DG(23:2)+H	DG	(13:0_10:2)	(13:0)	(10:2)		439.342	439.342	7.8665	C26 H47 O5	4.07487e+08	7.06217e+07	3.81265e+08	2.06391e+06	2.34297e+06	754940	543376	4.09883e+08	3.74801e+08	525013	517901	1.06209e+06	1.35304e+06	556591	1.17358e+06	1.10763e+06
648	DG(13:0_10:2)+H	DG(23:2)+H	DG	(13:0_10:2)	(13:0)	(10:2)		439.342	439.342	7.944	C26 H47 O5	1.62773e+08	1.8319e+06	9.72846e+07	2.79786e+08	690618	1.35477e+06	1.50898e+06	3.65706e+06	278333	812655	679826	383950	730088	977521	309897	908881
649	DG(13:0_10:2)+H	DG(23:2)+H	DG	(13:0_10:2)	(13:0)	(10:2)		439.342	439.342	8.056	C26 H47 O5	534559	826491	98850.1	118360	354027	491266	885155	800914	100214	463218	246912	104674	318504	223738	177384	112998
650	DG(13:0_10:2)+H	DG(23:2)+H	DG	(13:0_10:2)	(13:0)	(10:2)		439.342	439.342	8.287	C26 H47 O5	777768	767961	2.00176e+06	717173	534640	798138	619761	250627	892099	632842	769468	225031	1.10083e+06	798029	1.36485e+06	974299
651	DG(13:0_10:2)+H	DG(23:2)+H	DG	(13:0_10:2)	(13:0)	(10:2)		439.342	439.342	8.485	C26 H47 O5	280475	1.0088e+07	1.05934e+06	1.03063e+06	412663	2.51147e+06	656245	224087	351165	197034	1.4952e+06	867631	449141	1.08684e+06	1.04538e+06	3.45454e+06
652	DG(13:0_10:2)+H	DG(23:2)+H	DG	(13:0_10:2)	(13:0)	(10:2)		439.342	439.342	8.6095	C26 H47 O5	1.46257e+06	891122	703893	857348	1.80128e+06	1.86033e+06	406582	1.38634e+06	253957	1.29802e+06	310598	523209	1.10529e+06	840961	2.70417e+06	2.53766e+06
653	DG(11:0_12:2)+H	DG(23:2)+H	DG	(11:0_12:2)	(11:0)	(12:2)		439.342	439.342	12.1145	C26 H47 O5	1.49027e+06	2.53115e+08	2.29666e+06	2.01149e+06	1.41197e+06	685992	4.0502e+08	1.11996e+06	728559	1.25281e+06	1.78892e+06	212252	637607	2.84862e+08	430470	1.57955e+06
654	DG(23:2e)+H	DG(23:2e)+H	DG	(23:2e)	(23:2e)			425.363	425.363	8.449	C26 H49 O4	3.06376e+06	607304	1.41861e+06	1.98718e+06	1.16446e+06	1.99473e+06	914335	3.67888e+06	3.75054e+06	3.2285e+06	3.00433e+07	2.34109e+07	2.36818e+07	723523	3.23886e+07	2.93821e+07
655	DG(23:2e)+H	DG(23:2e)+H	DG	(23:2e)	(23:2e)			425.363	425.363	8.548	C26 H49 O4	3.93536e+06	3.3771e+06	356756	448989	2.53822e+06	2.15652e+07	961764	3.00487e+07	1.3486e+06	4.42696e+06	5.85423e+06	2.55325e+06	553009	5.04416e+06	7.02131e+06	4.22202e+06
656	DG(23:2e)+Na	DG(23:2e)+Na	DG	(23:2e)	(23:2e)			447.344	447.344	8.568	C26 H48 O4 Na1	1.81209e+06	1.916e+06	2.14017e+06	1.5214e+06	1.46617e+06	1.48184e+06	1.31032e+06	1.04374e+06	392827	5.41568e+06	7.23107e+06	1.7524e+07	835521	5.00619e+06	983539	4.70036e+06
657	DG(12:0e_12:1)+NH4	DG(24:1e)+NH4	DG	(12:0e_12:1)	(12:0e)	(12:1)		458.42	458.42	8.098	C27 H56 O4 N1	717088	495455	57032.3	435155	382701	1.33632e+06	318990	370160	795757	1.08838e+06	461654	205582	275106	66113.3	163551	499865
658	DG(12:0e_12:1)+NH4	DG(24:1e)+NH4	DG	(12:0e_12:1)	(12:0e)	(12:1)		458.42	458.42	8.792	C27 H56 O4 N1	1.09081e+07	1.0081e+06	3.82758e+08	8.2724e+06	5.68969e+06	3.10854e+06	3.60898e+06	3.49268e+06	2.1309e+06	2.7486e+08	1.71514e+06	2.16892e+06	1.31489e+06	1.11194e+06	3.0436e+06	1.4055e+06
659	DG(12:0e_12:1)+NH4	DG(24:1e)+NH4	DG	(12:0e_12:1)	(12:0e)	(12:1)		458.42	458.42	8.9305	C27 H56 O4 N1	2.91216e+06	4.08099e+06	2.36553e+06	4.81735e+06	2.89524e+06	1.32062e+06	1.35697e+06	2.22999e+06	4.34652e+06	858237	992752	873912	809280	932204	1.37028e+06	889094
660	DG(12:0e_12:1)+NH4	DG(24:1e)+NH4	DG	(12:0e_12:1)	(12:0e)	(12:1)		458.42	458.42	9.149	C27 H56 O4 N1	2.69245e+06	2.84777e+06	3.18543e+06	2.89709e+06	517534	4.50542e+08	4.54716e+08	2.88396e+06	4.42892e+08	5.86415e+06	790791	4.0703e+08	1.31252e+06	3.74549e+08	2.73618e+06	4.11995e+08
661	DG(24:1e)+H	DG(24:1e)+H	DG	(12:0e_12:1)	(12:0e)	(12:1)		441.394	441.394	9.185	C27 H53 O4	7.97442e+06	3.62479e+06	1.01963e+07	2.92288e+06	5.11649e+07	6.27618e+07	4.89447e+07	5.5494e+07	4.33306e+07	3.7763e+06	1.63419e+08	5.72107e+07	5.223e+07	1.54603e+08	4.82981e+07	5.60681e+07
662	DG(12:0e_12:1)+NH4	DG(24:1e)+NH4	DG	(12:0e_12:1)	(12:0e)	(12:1)		458.42	458.42	9.2985	C27 H56 O4 N1	936188	4.99811e+08	4.07897e+08	3.82994e+08	4.20826e+08	4.49939e+08	1.59103e+06	1.29406e+08	740418	4.15625e+08	840737	1.20035e+06	879618	506805	4.32926e+08	5.49216e+06
663	DG(24:1e)+H	DG(24:1e)+H	DG	(12:0e_12:1)	(12:0e)	(12:1)		441.394	441.394	9.2905	C27 H53 O4	2.40409e+06	2.6146e+06	3.59318e+06	712344	306752	2.21513e+06	4.28762e+06	2.92147e+06	813180	2.7119e+06	3.45789e+06	4.49034e+06	589071	717535	308444	2.5215e+06
664	DG(24:1e)+H	DG(24:1e)+H	DG	(24:1e)	(24:1e)			441.394	441.394	9.381	C27 H53 O4	4.20134e+06	1.61602e+06	4.27164e+06	3.43605e+06	4.35575e+06	3.36103e+06	2.58438e+06	2.02635e+06	2.02137e+06	1.27405e+06	203828	1.17159e+06	1.33926e+06	1.70597e+06	2.42884e+06	1.86175e+06
665	DG(12:0e_12:1)+NH4	DG(24:1e)+NH4	DG	(12:0e_12:1)	(12:0e)	(12:1)		458.42	458.42	9.729	C27 H56 O4 N1	912952	2.53994e+06	2.73168e+06	1.88697e+06	2.95118e+06	3.35301e+06	2.61217e+06	812396	1.43975e+06	1.41027e+06	1.91041e+06	1.23048e+06	1.08564e+06	278171	330743	491323
666	DG(12:0e_12:1)+NH4	DG(24:1e)+NH4	DG	(12:0e_12:1)	(12:0e)	(12:1)		458.42	458.42	9.8755	C27 H56 O4 N1	2.71695e+06	44907	785018	2.92033e+08	1.34719e+06	2.35026e+06	2.6677e+08	581201	2.09121e+06	1.74246e+06	736534	489191	1.21818e+06	240547	645099	1.27463e+06
667	DG(12:0e_12:1)+NH4	DG(24:1e)+NH4	DG	(12:0e_12:1)	(12:0e)	(12:1)		458.42	458.42	10.0355	C27 H56 O4 N1	2.50947e+06	753176	1.64639e+06	1.11681e+06	1.26905e+06	2.17569e+06	2.90912e+06	689535	1.35426e+06	3.5975e+06	1.34118e+06	2.06615e+06	1.33889e+06	2.99281e+06	2.60409e+06	1.14403e+06
668	DG(12:0e_12:1)+NH4	DG(24:1e)+NH4	DG	(12:0e_12:1)	(12:0e)	(12:1)		458.42	458.42	10.1735	C27 H56 O4 N1	455735	1.81468e+06	2.11879e+06	989894	1.67889e+06	802626	1.23793e+06	2.13152e+06	874391	2.86199e+06	2.40397e+06	901236	605293	1.99566e+06	933979	729122
669	DG(24:1e)+NH4	DG(24:1e)+NH4	DG	(24:1e)	(24:1e)			458.42	458.42	10.5315	C27 H56 O4 N1	3.48114e+06	3.24394e+06	837171	6.58823e+06	4.57467e+06	2.39727e+06	3.62667e+06	2.76087e+07	3.85031e+06	3.76671e+06	770509	1.54305e+06	1.72456e+06	1.27838e+06	1.32621e+06	583462
670	DG(12:0e_12:1)+NH4	DG(24:1e)+NH4	DG	(12:0e_12:1)	(12:0e)	(12:1)		458.42	458.42	10.903	C27 H56 O4 N1	996726	552940	465346	850035	294502	1.25578e+06	3.27832e+06	2.44203e+06	250352	2.39121e+06	164529	886045	1.37709e+06	59560.6	420721	331997
671	DG(12:0e_12:1)+NH4	DG(24:1e)+NH4	DG	(12:0e_12:1)	(12:0e)	(12:1)		458.42	458.42	11.327	C27 H56 O4 N1	1.10363e+06	594806	1.00833e+06	2.27055e+06	538585	442182	569212	1.55445e+06	916195	388387	738817	409140	964118	572202	1.43532e+06	1.20168e+06
672	DG(12:0e_12:1)+NH4	DG(24:1e)+NH4	DG	(12:0e_12:1)	(12:0e)	(12:1)		458.42	458.42	11.4805	C27 H56 O4 N1	3.00825e+06	1.1234e+06	1.12343e+06	299264	1.48678e+06	1.65871e+06	1.92684e+06	2.06426e+06	1.91929e+06	795016	1.89541e+06	1.60017e+06	469121	1.04042e+06	698689	1.42681e+06
673	DG(12:0e_12:1)+NH4	DG(24:1e)+NH4	DG	(12:0e_12:1)	(12:0e)	(12:1)		458.42	458.42	11.91	C27 H56 O4 N1	781164	1.39032e+06	473103	972814	2.81165e+06	1.03666e+06	3.05931e+06	470112	530011	1.89119e+06	771252	1.26537e+06	1.14467e+06	1.04103e+06	1.13052e+06	680089
674	DG(12:0e_12:1)+NH4	DG(24:1e)+NH4	DG	(12:0e_12:1)	(12:0e)	(12:1)		458.42	458.42	12.2485	C27 H56 O4 N1	1.05728e+06	214900	517597	660859	1.45119e+06	1.06302e+06	2.60729e+06	500939	1.14013e+06	336822	881651	177145	1.99162e+06	468814	517848	162601
675	DG(12:0e_12:1)+NH4	DG(24:1e)+NH4	DG	(12:0e_12:1)	(12:0e)	(12:1)		458.42	458.42	12.506	C27 H56 O4 N1	1.31262e+06	1.46735e+06	1.4101e+06	1.19777e+06	336279	1.3744e+06	1.00814e+06	1.8913e+06	2.17961e+06	1.38987e+06	150300	996260	899479	397235	218373	867827
676	DG(12:0e_12:1)+NH4	DG(24:1e)+NH4	DG	(12:0e_12:1)	(12:0e)	(12:1)		458.42	458.42	12.605	C27 H56 O4 N1	787858	1.35184e+06	204536	1.70822e+06	1.31821e+06	789505	2.45291e+06	1.1189e+06	1.85988e+06	1.67783e+06	929433	1.25885e+06	984933	479093	368.136	638540
677	DG(12:0e_12:1)+NH4	DG(24:1e)+NH4	DG	(12:0e_12:1)	(12:0e)	(12:1)		458.42	458.42	12.879	C27 H56 O4 N1	1.05992e+06	621748	392197	495750	1.2657e+06	2.15146e+06	467178	919518	371202	547134	494437	41780.6	327444	903377	464630	906539
678	DG(24:1e)+NH4	DG(24:1e)+NH4	DG	(24:1e)	(24:1e)			458.42	458.42	13.0755	C27 H56 O4 N1	4.40016e+06	1.93521e+09	637036	880886	155666	254773	1.23772e+06	1.53104e+06	953045	2.08635e+06	1.20705e+06	857751	2.02014e+06	1.05679e+06	1.92504e+06	2.69516e+06
679	DG(12:0e_12:1)+NH4	DG(24:1e)+NH4	DG	(12:0e_12:1)	(12:0e)	(12:1)		458.42	458.42	13.2045	C27 H56 O4 N1	4.64541e+06	928287	2.20692e+06	2.00489e+06	2.02566e+09	2.2689e+06	2.23159e+06	691895	540583	786237	9.26057e+08	2.21112e+06	1.90102e+09	863112	1.9247e+09	2.94837e+06
680	DG(24:4e)+H	DG(24:4e)+H	DG	(24:4e)	(24:4e)			435.347	435.347	8.3935	C27 H47 O4	6.98006e+06	2.02904e+06	4.0836e+06	5.3539e+06	1.85259e+07	2.01742e+07	916774	1.72316e+07	1.58945e+07	1.74575e+07	342597	419946	254491	412599	1.17694e+06	2.19861e+06
681	DG(25:0)+NH4	DG(25:0)+NH4	DG	(25:0)	(25:0)			488.431	488.431	4.685	C28 H58 O5 N1	3.05313e+06	6.73716e+06	7.64773e+06	8.11516e+06	8.42236e+06	8.82845e+06	9.28738e+06	7.45829e+06	7.28742e+06	8.73609e+06	7.80239e+06	9.41224e+06	8.82461e+06	8.47313e+06	8.38418e+06	8.99962e+06
682	DG(10:1e_15:0)+NH4	DG(25:1e)+NH4	DG	(10:1e_15:0)	(10:1e)	(15:0)		472.436	472.436	8.825	C28 H58 O4 N1	2.38724e+07	1.55053e+07	2.18295e+07	1.31103e+07	1.61042e+08	1.76933e+06	2.12665e+08	8.93397e+06	8.33448e+06	3.03065e+06	1.70536e+08	8.23202e+06	1.11829e+06	1.8004e+06	190240783	3.84373e+06
683	DG(25:1e)+NH4	DG(25:1e)+NH4	DG	(25:1e)	(25:1e)			472.436	472.436	8.9755	C28 H58 O4 N1	7.09939e+06	3.76142e+06	7.40999e+06	8.86046e+06	3.40795e+06	7.33218e+06	9.78066e+06	1.67948e+06	4.71912e+06	2.05157e+06	5.03043e+06	1.0164e+06	1.06541e+07	2.55556e+06	5.15499e+06	7.72844e+06
684	DG(16:1e_9:0)+NH4	DG(25:1e)+NH4	DG	(16:1e_9:0)	(16:1e)	(9:0)		472.436	472.436	9.091	C28 H58 O4 N1	4.8225e+06	2.33931e+06	5.37242e+06	4.35413e+06	3.72136e+06	894490	2.46486e+06	2.0377e+06	4.37771e+06	5.07546e+06	329548	2.15447e+06	1.12403e+06	2.80617e+06	1.80739e+06	2.02689e+06
685	DG(14:0e_11:1)+NH4	DG(25:1e)+NH4	DG	(14:0e_11:1)	(14:0e)	(11:1)		472.436	472.436	9.2465	C28 H58 O4 N1	2.45267e+06	1.11426e+06	1.90094e+06	3.55988e+06	2.68977e+06	4.60726e+06	3.19295e+06	3.261e+06	5.4203e+06	404165	958782	1.5313e+06	3.32672e+06	3.09517e+06	3.49984e+06	3.39264e+06
686	DG(16:1e_9:0)+NH4	DG(25:1e)+NH4	DG	(16:1e_9:0)	(16:1e)	(9:0)		472.436	472.436	9.5605	C28 H58 O4 N1	9.53843e+07	1.31443e+09	1.90552e+07	3.53711e+07	1.005e+09	1.17032e+09	1.33511e+08	1.16482e+08	9.5436e+08	1.23993e+09	6.28976e+06	2.67773e+06	4.15891e+06	2.57038e+06	1.20284e+08	8.1853e+08
687	DG(25:1e)+H	DG(25:1e)+H	DG	(16:1e_9:0)	(16:1e)	(9:0)		455.409	455.409	9.565	C28 H55 O4	3.44937e+08	4.29437e+08	3.87862e+08	4.08845e+08	4.53032e+08	3.86417e+08	4.0439e+08	4.09855e+08	3.62764e+08	4.47504e+08	4.42245e+08	4.18829e+08	4.2043e+06	1.6108e+07	4.3102e+08	4.08491e+08
688	DG(16:1e_9:0)+NH4	DG(25:1e)+NH4	DG	(16:1e_9:0)	(16:1e)	(9:0)		472.436	472.436	9.6485	C28 H58 O4 N1	3.34679e+06	1.20962e+08	8.74698e+06	1.33838e+07	8.93813e+08	9.33027e+06	7.37119e+06	1.40713e+07	1.00951e+07	2.93341e+07	7.15698e+06	2.03863e+07	1.91293e+07	8.07152e+06	1.18942e+08	9.82901e+08
689	DG(25:1e)+NH4	DG(25:1e)+NH4	DG	(25:1e)	(25:1e)			472.436	472.436	9.669	C28 H58 O4 N1	3.34679e+06	1.20962e+08	3.8467e+06	8.1254e+06	5.2015e+06	9.33027e+06	1.4701e+07	1.40713e+07	1.00951e+07	8.19775e+06	7.15698e+06	3.50333e+06	1.91293e+07	8.07152e+06	1.78086e+07	9.82901e+08
690	DG(16:1e_9:0)+NH4	DG(25:1e)+NH4	DG	(16:1e_9:0)	(16:1e)	(9:0)		472.436	472.436	9.852	C28 H58 O4 N1	3.69547e+06	8.3415e+06	8.83287e+06	3.87757e+06	1.57649e+06	4.71837e+06	2.20611e+06	2.46394e+06	836290	6.87909e+06	964296	867342	3.95056e+06	4.5986e+06	1.50777e+06	3.46467e+06
691	DG(16:1e_9:0)+NH4	DG(25:1e)+NH4	DG	(16:1e_9:0)	(16:1e)	(9:0)		472.436	472.436	10.075	C28 H58 O4 N1	1.4724e+06	5.69784e+06	641624	7.21601e+06	1.3031e+06	3.38167e+06	6.28177e+06	2.83377e+06	8.11887e+06	1.81586e+06	4.71223e+06	1.66113e+06	1.27455e+06	1.65945e+06	1.78059e+06	2.13924e+06
692	DG(25:1e)+H	DG(25:1e)+H	DG	(16:1e_9:0)	(16:1e)	(9:0)		455.409	455.409	10.06	C28 H55 O4	4.34106e+08	1.96375e+06	1.08001e+07	2.12837e+06	1.13588e+07	4.80989e+07	1.60622e+06	4.97013e+06	1.98682e+06	4.50835e+06	5.26231e+08	1.45863e+06	1.63163e+06	480049	2.36898e+06	7.23365e+06
693	DG(16:1e_9:0)+NH4	DG(25:1e)+NH4	DG	(16:1e_9:0)	(16:1e)	(9:0)		472.436	472.436	10.1505	C28 H58 O4 N1	2.41905e+06	1.53494e+06	6.42824e+06	1.30567e+07	3.20964e+06	1.4793e+06	1.77997e+06	4.58229e+06	4.72568e+06	4.91818e+06	1.58914e+06	595595	3.61309e+06	6.27876e+06	644947	1.55451e+06
694	DG(25:1e)+H	DG(25:1e)+H	DG	(16:1e_9:0)	(16:1e)	(9:0)		455.409	455.409	10.148	C28 H55 O4	1.69885e+06	1.65045e+06	6.66701e+06	3.05915e+06	4.59812e+06	6.41993e+06	5.09275e+08	2.80578e+06	3.63122e+07	5.12459e+06	507010	4.03752e+06	5.16448e+08	4.92428e+06	4.96966e+08	5.26072e+06
695	DG(16:1e_9:0)+NH4	DG(25:1e)+NH4	DG	(16:1e_9:0)	(16:1e)	(9:0)		472.436	472.436	10.3325	C28 H58 O4 N1	4.54254e+06	4.92943e+06	1.63956e+06	4.67524e+06	3.21247e+06	3.7169e+06	4.80037e+06	3.3923e+06	674066	737666	6.18657e+06	709959	1.46039e+06	3.7791e+06	453483	1.68243e+06
696	DG(25:1e)+H	DG(25:1e)+H	DG	(16:1e_9:0)	(16:1e)	(9:0)		455.409	455.409	10.3215	C28 H55 O4	6.81871e+06	3.3564e+06	3.85941e+07	2.40474e+06	2.85323e+07	3.9323e+06	5.1034e+08	4.18903e+08	1.09692e+07	4.56832e+08	2.79066e+07	4.53262e+06	3.2771e+06	2.60681e+07	1.3437e+06	2.8974e+06
697	DG(16:1e_9:0)+NH4	DG(25:1e)+NH4	DG	(16:1e_9:0)	(16:1e)	(9:0)		472.436	472.436	10.7385	C28 H58 O4 N1	1.93327e+06	1.70713e+06	3.02752e+06	1.98764e+06	1.94316e+06	3.53969e+06	3.67388e+06	5.07252e+06	1.72034e+06	3.45456e+06	677482	633586	824553	157245	164976	229328
698	DG(16:1e_9:0)+NH4	DG(25:1e)+NH4	DG	(16:1e_9:0)	(16:1e)	(9:0)		472.436	472.436	11.086	C28 H58 O4 N1	2.63479e+06	1.36816e+06	4.24569e+06	7.38962e+06	189972	6.1181e+06	2.27309e+06	3.71132e+06	2.19813e+06	1.88871e+06	405492	1.2309e+06	980984	3.14623e+06	2.58438e+06	2.83254e+06
699	DG(25:1e)+H	DG(25:1e)+H	DG	(16:1e_9:0)	(16:1e)	(9:0)		455.409	455.409	11.0855	C28 H55 O4	4.70458e+06	6.00492e+06	1.28549e+06	912667	2.48189e+06	1.63857e+06	1.42622e+06	2.19413e+06	2.068e+06	3.34653e+06	3.72404e+06	4.21127e+08	2.11695e+06	1.04866e+06	2.88504e+06	7.59151e+06
700	DG(16:1e_9:0)+NH4	DG(25:1e)+NH4	DG	(16:1e_9:0)	(16:1e)	(9:0)		472.436	472.436	11.264	C28 H58 O4 N1	3.72449e+06	3.5082e+06	5.18414e+06	3.73006e+06	2.55668e+06	9.11158e+06	910437	1.88617e+06	3.09428e+06	1.93167e+06	1.81432e+06	1.16944e+06	1.93878e+06	1.5231e+06	240591	1.19313e+06
701	DG(25:1e)+H	DG(25:1e)+H	DG	(16:1e_9:0)	(16:1e)	(9:0)		455.409	455.409	11.262	C28 H55 O4	2.50394e+06	6.53469e+06	3.54729e+08	1.68324e+06	2.83089e+06	3.28173e+06	6.79896e+06	1.47137e+06	2.29919e+06	2.34582e+06	1.17741e+06	1.09247e+06	5.4387e+06	1.7324e+06	4.01152e+06	1.55466e+06
702	DG(16:1e_9:0)+NH4	DG(25:1e)+NH4	DG	(16:1e_9:0)	(16:1e)	(9:0)		472.436	472.436	11.427	C28 H58 O4 N1	2.54188e+06	1.93691e+06	431692	810116	1.67451e+06	2.33595e+06	3.22724e+06	1.374e+06	911573	2.77656e+06	393472	761736	202045	275907	983314	439020
703	DG(25:1e)+H	DG(25:1e)+H	DG	(16:1e_9:0)	(16:1e)	(9:0)		455.409	455.409	11.425	C28 H55 O4	886685	2.46349e+06	1.54164e+06	343316	2.71982e+06	4.10364e+06	1.43719e+06	1.14746e+06	2.58121e+06	944287	10422.3	932154	1.60702e+06	1.31982e+06	248270	1.2604e+06
704	DG(16:1e_9:0)+NH4	DG(25:1e)+NH4	DG	(16:1e_9:0)	(16:1e)	(9:0)		472.436	472.436	11.616	C28 H58 O4 N1	1.87921e+06	1.99931e+06	5.7142e+06	3.87014e+06	2.29748e+06	2.57254e+06	2.83728e+06	729140	4.01763e+06	2.18063e+06	738240	3.03819e+06	1.35588e+06	337478	1.61801e+06	33689.1
705	DG(25:1e)+H	DG(25:1e)+H	DG	(16:1e_9:0)	(16:1e)	(9:0)		455.409	455.409	11.607	C28 H55 O4	8.19986e+06	5.19873e+06	2.72313e+06	2.38945e+06	5.37242e+06	2.18582e+06	3.08707e+06	2.6032e+06	1.14757e+06	372667	4.66794e+06	1.05487e+06	2.51065e+06	6.2847e+06	3.6233e+06	1.5244e+06
706	DG(14:0e_11:1)+NH4	DG(25:1e)+NH4	DG	(14:0e_11:1)	(14:0e)	(11:1)		472.436	472.436	11.8585	C28 H58 O4 N1	1.6839e+06	3.724e+06	3.91788e+06	746798	918719	4.58792e+06	1.3053e+07	2.08251e+06	1.17734e+06	4.2073e+06	4.39564e+06	2.17648e+06	827551	6.61552e+06	2.3143e+06	1.40464e+06
707	DG(25:1e)+H	DG(25:1e)+H	DG	(14:0e_11:1)	(14:0e)	(11:1)		455.409	455.409	11.8705	C28 H55 O4	1.50497e+06	1.95239e+06	2.43796e+06	553886	1.68131e+06	1.80571e+06	3.02617e+06	318590	1.92778e+06	2.43031e+06	4.07734e+06	1.53901e+06	1.07181e+06	17265.8	3.11594e+06	2.72587e+06
708	DG(16:1e_9:0)+NH4	DG(25:1e)+NH4	DG	(16:1e_9:0)	(16:1e)	(9:0)		472.436	472.436	12.0435	C28 H58 O4 N1	6.73336e+06	1.39327e+06	2.30725e+06	2.07048e+06	4.44661e+06	2.83476e+06	4.02039e+06	7.91916e+06	9.27467e+06	3.61022e+06	4.57038e+06	1.0165e+06	3.61512e+06	1.85191e+06	2.20583e+06	3.62451e+06
709	DG(25:1e)+H	DG(25:1e)+H	DG	(16:1e_9:0)	(16:1e)	(9:0)		455.409	455.409	12.0445	C28 H55 O4	3.278e+06	3.31917e+06	2.40913e+06	1.14414e+06	1.95124e+06	4.41116e+06	1.57997e+06	2.94169e+06	3.47221e+08	858554	2.83757e+06	2.76664e+06	4.66174e+06	1.81673e+06	2.51904e+06	682539
710	DG(16:1e_9:0)+NH4	DG(25:1e)+NH4	DG	(16:1e_9:0)	(16:1e)	(9:0)		472.436	472.436	12.194	C28 H58 O4 N1	3.00938e+06	7.76051e+06	3.78468e+06	2.00738e+06	3.737e+06	3.75707e+06	4.06631e+06	2.26655e+06	1.24659e+06	6.38947e+06	3.43427e+06	3.96309e+06	482845	767557	1.17294e+06	3.0469e+06
711	DG(25:1e)+H	DG(25:1e)+H	DG	(16:1e_9:0)	(16:1e)	(9:0)		455.409	455.409	12.197	C28 H55 O4	1.32942e+06	2.2477e+06	574949	1.36605e+06	3.34142e+06	1.77276e+06	2.06507e+06	1.44527e+06	1.13265e+06	3.45492e+06	3.97769e+06	4.00296e+06	2.07156e+06	2.95979e+06	1.02872e+06	1.11866e+06
712	DG(14:0e_11:1)+NH4	DG(25:1e)+NH4	DG	(14:0e_11:1)	(14:0e)	(11:1)		472.436	472.436	12.421	C28 H58 O4 N1	7.17976e+06	3.6323e+06	8.10057e+06	3.13351e+06	4.45809e+06	3.1595e+06	3.68868e+06	5.91199e+08	5.46186e+06	4.4335e+06	8.08585e+06	4.60129e+06	2.54505e+06	1.48019e+06	9.53481e+06	7.9483e+06
713	DG(25:1e)+H	DG(25:1e)+H	DG	(14:0e_11:1)	(14:0e)	(11:1)		455.409	455.409	12.412	C28 H55 O4	2.46785e+06	2.04619e+06	1.57413e+06	4.85159e+06	999364	2.52028e+06	5.05511e+06	1.64197e+06	2.268e+06	3.59874e+08	2.69825e+06	3.43613e+06	7.84827e+06	4.35058e+08	1.52174e+06	3.19197e+06
714	DG(16:1e_9:0)+NH4	DG(25:1e)+NH4	DG	(16:1e_9:0)	(16:1e)	(9:0)		472.436	472.436	12.6165	C28 H58 O4 N1	8.78034e+08	7.09017e+06	6.97631e+06	8.06519e+08	2.89649e+06	2.35765e+06	7.65102e+08	2.38076e+06	6.1223e+06	8.93451e+06	6.67522e+08	6.73017e+08	3.57827e+06	6.99524e+08	6.76676e+08	6.72172e+06
715	DG(25:1e)+H	DG(25:1e)+H	DG	(16:1e_9:0)	(16:1e)	(9:0)		455.409	455.409	12.6135	C28 H55 O4	1.56972e+06	2.02417e+06	17112.5	2.10773e+06	1.32996e+06	2.16327e+06	3.28113e+06	3.85161e+06	1.78045e+06	1.93998e+06	714281	2.72857e+06	2.15803e+06	3.40278e+06	2.59666e+06	1.14073e+06
716	DG(10:1e_15:0)+NH4	DG(25:1e)+NH4	DG	(10:1e_15:0)	(10:1e)	(15:0)		472.436	472.436	12.825	C28 H58 O4 N1	1.02672e+07	6.24399e+06	5.25709e+06	7.34185e+06	1.23206e+06	2.2284e+06	1.69384e+06	2.68736e+06	8.24319e+06	7.96466e+06	1.88878e+06	8.02933e+06	1.78593e+06	9.79361e+06	2.08125e+06	3.42581e+06
717	DG(25:1e)+H	DG(25:1e)+H	DG	(10:1e_15:0)	(10:1e)	(15:0)		455.409	455.409	12.822	C28 H55 O4	2.21138e+06	1.96742e+06	1.50695e+06	1.42552e+06	4.70871e+06	3.7817e+06	1.12424e+06	2.02747e+06	357702	1.40772e+06	1.77972e+06	2.10876e+06	2.64949e+06	4.99509e+06	2.10715e+06	2.42574e+06
718	DG(16:1e_9:0)+NH4	DG(25:1e)+NH4	DG	(16:1e_9:0)	(16:1e)	(9:0)		472.436	472.436	13.032	C28 H58 O4 N1	1.46397e+07	5.82708e+06	5.19147e+06	3.445e+06	2.62299e+06	2.22689e+06	6.20091e+06	5.22504e+06	9.48307e+06	2.88048e+06	5.91954e+06	1.1932e+06	6.80251e+08	2.50617e+06	6.90795e+06	1.67875e+06
719	DG(25:1e)+H	DG(25:1e)+H	DG	(16:1e_9:0)	(16:1e)	(9:0)		455.409	455.409	13.019	C28 H55 O4	1.42396e+06	1.54346e+06	1.52458e+06	962884	1.86233e+06	5.16648e+06	704119	1.00669e+06	1.96485e+06	2.44708e+06	1.60147e+06	2.10351e+06	1.98925e+06	1.2277e+06	1.46751e+06	1.26704e+06
720	DG(16:1e_9:0)+NH4	DG(25:1e)+NH4	DG	(16:1e_9:0)	(16:1e)	(9:0)		472.436	472.436	13.215	C28 H58 O4 N1	3.83821e+06	2.38012e+06	3.22707e+06	4.4274e+06	4.50635e+06	2.51913e+06	1.57834e+06	6.08509e+06	9.67361e+06	3.86228e+06	1.47132e+06	1.878e+06	5.07308e+06	4.65122e+07	4.52058e+06	6.67952e+06
721	DG(25:1e)+H	DG(25:1e)+H	DG	(16:1e_9:0)	(16:1e)	(9:0)		455.409	455.409	13.2285	C28 H55 O4	1.26653e+06	869784	1.93495e+06	1.42792e+06	3.17738e+06	1.54562e+06	1.03601e+06	1.03445e+06	1.00738e+06	513997	3.56386e+06	2.147e+06	3.50511e+07	95356.9	2.65937e+06	3.60916e+06
722	DG(25:1e)+H	DG(25:1e)+H	DG	(25:1e)	(25:1e)			455.409	455.409	13.326	C28 H55 O4	7.49022e+06	9.24681e+06	1.18785e+06	4.33002e+06	8.96885e+06	1.7356e+06	1.67471e+06	6.71593e+06	9.80181e+06	1.01862e+06	1.44589e+06	1.19079e+07	9.75412e+06	9.60433e+06	9.1396e+06	1.10697e+07
723	DG(13:0_12:3)+H	DG(25:3)+H	DG	(13:0_12:3)	(13:0)	(12:3)		465.357	465.357	7.6	C28 H49 O5	417682	36093.1	304023	179686	299945	467509	736885	693933	271734	680820	1.80473e+07	1.513e+07	636236	271947	144858	314118
724	DG(25:5e)+H	DG(25:5e)+H	DG	(25:5e)	(25:5e)			447.347	447.347	9.445	C28 H47 O4	426769	287877	165000	1.07639e+06	377710	2.51854e+06	1.18065e+06	1.29733e+06	2.65711e+06	169197	4.84238e+07	1.79794e+06	749913	1.25763e+06	686990	668807
725	DG(25:5e)+H	DG(25:5e)+H	DG	(25:5e)	(25:5e)			447.347	447.347	11.7425	C28 H47 O4	253417	785765	2.38349e+06	1.93269e+06	1.11703e+06	1.84658e+06	986887	492960	1.22434e+06	2.69685e+06	652368	809754	341683	2.24098e+06	1.11399e+06	1.284e+06
726	DG(27:1e)+NH4	DG(27:1e)+NH4	DG	(27:1e)	(27:1e)			500.467	500.467	0.24	C30 H62 O4 N1	35224.6	151596	28129.3	84592.7	15083	122058	143754	53521.2	259468	86708.5	199106	37572.5	65767.5	114075	52818.2	147260
727	DG(27:2)+NH4	DG(27:2)+NH4	DG	(27:2)	(27:2)			512.431	512.431	8.103	C30 H58 O5 N1	3.76801e+06	3.81542e+06	1.83847e+06	1.98656e+06	2.11293e+06	3.10356e+07	3.91263e+07	3.89242e+07	2.27416e+06	2.90982e+06	3.44607e+07	2.86856e+07	1.59745e+06	3.91659e+07	3.41684e+07	958117
728	DG(16:1_11:1)+NH4	DG(27:2)+NH4	DG	(16:1_11:1)	(16:1)	(11:1)		512.431	512.431	8.1905	C30 H58 O5 N1	2.83541e+07	974545	2.34749e+07	2.16615e+07	3.6156e+07	3.10356e+07	3.91263e+07	3.89242e+07	2.49807e+07	3.74054e+07	2.92187e+06	492434	1.9186e+06	2.47838e+06	3.41684e+07	3.91055e+07
729	DG(16:0_12:0)+NH4	DG(28:0)+NH4	DG	(16:0_12:0)	(16:0)	(12:0)		530.478	530.478	9.999	C31 H64 O5 N1	6.15512e+07	6.93798e+07	6.5708e+07	6.41605e+07	9.52711e+07	8.8774e+07	1.05888e+08	1.27222e+08	8.74407e+07	1.03355e+08	8.65977e+06	1.63281e+07	9.06812e+07	8.75566e+07	6.21822e+07	1.38659e+06
730	DG(28:1e)+NH4	DG(28:1e)+NH4	DG	(28:1e)	(28:1e)			514.483	514.483	0.024	C31 H64 O4 N1	130654	152834	418082	99428.6	9985.8	119525	95912.8	2514.48	102042	26271.3	13197.6	165813	21013	111108	46830.3	17755.7
731	DG(28:1e)+H	DG(28:1e)+H	DG	(28:1e)	(28:1e)			497.456	497.456	0.261	C31 H61 O4	233948	142476	429582	295273	1.03977e+06	1.12606e+06	1.661e+06	213624	635827	268597	545220	433710	249551	425474	499139	152641
732	DG(28:1e)+H	DG(28:1e)+H	DG	(28:1e)	(28:1e)			497.456	497.456	1.336	C31 H61 O4	2.96146e+06	202040	722835	348613	5.65116e+06	5.50068e+06	450729	624968	410091	1.59904e+06	2.31085e+06	622602	1.2042e+06	1.03447e+06	1.59559e+06	2.97679e+06
733	DG(28:1e)+NH4	DG(28:1e)+NH4	DG	(28:1e)	(28:1e)			514.483	514.483	2.5725	C31 H64 O4 N1	93094.2	395661	154761	124654	441708	149899	218330	175620	222293	104063	124287	138251	193730	237987	64288.5	830552
734	DG(28:1e)+NH4	DG(28:1e)+NH4	DG	(28:1e)	(28:1e)			514.483	514.483	3.4705	C31 H64 O4 N1	204483	183608	642602	134258	649324	377505	516976	142565	323643	191738	372077	279072	430780	384632	355177	638268
735	DG(28:1e)+H	DG(28:1e)+H	DG	(28:1e)	(28:1e)			497.456	497.456	3.705	C31 H61 O4	361172	681307	554663	924330	115638	431708	2.01267e+07	279726	2.70896e+06	607684	261808	765627	302777	587955	130247	531263
736	DG(28:1e)+NH4	DG(28:1e)+NH4	DG	(28:1e)	(28:1e)			514.483	514.483	13.1635	C31 H64 O4 N1	4.24361e+07	4.39842e+09	1.66991e+07	3.15537e+06	1.96939e+07	4.18918e+09	4.76733e+09	3.82922e+09	3.9163e+09	4.53946e+09	3.74834e+07	1.62184e+07	4.33975e+07	2.1745e+07	2.96195e+07	9.62532e+06
737	DG(28:1e)+H	DG(28:1e)+H	DG	(28:1e)	(28:1e)			497.456	497.456	13.3615	C31 H61 O4	630062	687684	485582	780955	393937	3.35232e+06	688227	438605	257034	4.45317e+06	1.51787e+06	747288	2.70667e+06	1.56349e+06	640567	2.23814e+06
738	DG(28:1e)+H	DG(28:1e)+H	DG	(28:1e)	(28:1e)			497.456	497.456	13.9605	C31 H61 O4	389548	153533	1.17543e+06	769167	385658	1.09514e+06	192473	516166	1.79862e+06	470393	517094	277481	560751	921301	704457	142676
739	DG(28:1e)+NH4	DG(28:1e)+NH4	DG	(28:1e)	(28:1e)			514.483	514.483	14.452	C31 H64 O4 N1	373909	88067.4	144406	221062	256240	165522	154710	149913	166260	211817	217085	142050	201048	263135	36553.6	180545
740	DG(28:1e)+H	DG(28:1e)+H	DG	(28:1e)	(28:1e)			497.456	497.456	14.7905	C31 H61 O4	550869	190207	584637	837769	982337	494958	812375	228636	377938	361889	196345	195121	338040	800517	43272.2	330929
741	DG(28:1e)+H	DG(28:1e)+H	DG	(28:1e)	(28:1e)			497.456	497.456	15.094	C31 H61 O4	811024	112420	541036	27370.3	644836	739449	576051	873683	1.37059e+06	249380	109922	561459	162907	742561	53823.7	307510
742	DG(28:1e)+H	DG(28:1e)+H	DG	(28:1e)	(28:1e)			497.456	497.456	15.275	C31 H61 O4	299448	542696	309656	2.2726e+06	167884	314258	449153	282672	1.26414e+06	352108	149583	607032	316873	301343	437237	203124
743	DG(28:1e)+H	DG(28:1e)+H	DG	(28:1e)	(28:1e)			497.456	497.456	15.839	C31 H61 O4	405129	1.18808e+06	2.33106e+06	436327	1.16362e+06	661855	361205	327524	174725	416218	1.10889e+06	116020	208571	446301	695437	734652
744	DG(28:2e)+H	DG(28:2e)+H	DG	(28:2e)	(28:2e)			495.441	495.441	8.4545	C31 H59 O4	5.84099e+06	7.91419e+06	7.18461e+06	9.10074e+06	1.04476e+07	1.11539e+07	1.5889e+07	1.64825e+07	1.54657e+07	8.62032e+06	1.54141e+06	2.26069e+06	1.9921e+06	1.19333e+07	2.68047e+06	5.02626e+06
745	DG(28:2e)+H	DG(28:2e)+H	DG	(28:2e)	(28:2e)			495.441	495.441	8.539	C31 H59 O4	2.31832e+07	2.4307e+07	2.22512e+07	1.7201e+07	2.65663e+07	2.35767e+07	2.61226e+07	3.53221e+07	2.70166e+07	2.90916e+07	5.77286e+06	1.42907e+06	6.47549e+06	656334	8.43002e+06	757313
746	DG(28:2e)+H	DG(28:2e)+H	DG	(28:2e)	(28:2e)			495.441	495.441	9.96	C31 H59 O4	8.87064e+06	1.22864e+07	1.08828e+07	9.64788e+06	1.31754e+07	2.05563e+07	4.43903e+07	2.40539e+07	2.03948e+07	2.27867e+07	8.08471e+06	1.15046e+07	3.66892e+06	3.49748e+07	2.89484e+07	1.44731e+07
747	DG(29:1e)+NH4	DG(29:1e)+NH4	DG	(29:1e)	(29:1e)			528.499	528.499	0.0855	C32 H66 O4 N1	192846	754837	760497	446249	406969	552842	387483	606958	409215	545278	616924	425144	683912	306757	553325	533465
748	DG(29:1e)+NH4	DG(29:1e)+NH4	DG	(29:1e)	(29:1e)			528.499	528.499	0.218	C32 H66 O4 N1	424541	209493	197944	98200.5	162533	338073	270686	89748.4	317099	370156	355468	137735	270320	225226	227457	237329
749	DG(18:0e_11:1)+NH4	DG(29:1e)+NH4	DG	(18:0e_11:1)	(18:0e)	(11:1)		528.499	528.499	0.389	C32 H66 O4 N1	2.08742e+06	499131	300163	199066	431877	205245	1.94356e+06	629605	145078	171089	566640	447195	571784	131640	347744	210685
750	DG(29:1e)+H	DG(29:1e)+H	DG	(18:0e_11:1)	(18:0e)	(11:1)		511.472	511.472	0.39	C32 H63 O4	538538	233147	693249	387108	657816	429739	25456.4	209329	463979	204242	1.05904e+06	533615	831658	201457	706091	1.17207e+06
751	DG(29:1e)+H	DG(29:1e)+H	DG	(29:1e)	(29:1e)			511.472	511.472	0.625	C32 H63 O4	661775	593097	5.01983e+06	406336	2.7457e+06	1.06361e+06	1.22557e+06	1.17548e+06	645655	409144	1.36274e+06	644678	272841	207421	408165	627265
752	DG(29:1e)+NH4	DG(29:1e)+NH4	DG	(29:1e)	(29:1e)			528.499	528.499	0.625	C32 H66 O4 N1	564717	231359	1.06598e+06	355960	958332	187240	596739	532030	477977	356643	463123	260103	219489	159648	170660	392511
753	DG(29:1e)+H	DG(29:1e)+H	DG	(29:1e)	(29:1e)			511.472	511.472	0.837	C32 H63 O4	414971	843864	1.02958e+06	303734	797311	994446	893293	154371	415392	1.05599e+06	103162	221817	530205	152004	389538	471971
754	DG(18:0e_11:1)+NH4	DG(29:1e)+NH4	DG	(18:0e_11:1)	(18:0e)	(11:1)		528.499	528.499	0.966	C32 H66 O4 N1	17089.7	191803	209715	123276	145131	92191.8	118576	112923	93714.1	447199	276229	372476	178367	245589	98558.8	394494
755	DG(29:1e)+H	DG(29:1e)+H	DG	(29:1e)	(29:1e)			511.472	511.472	1.072	C32 H63 O4	687714	2.78137e+06	3.10064e+06	5.28169e+06	2.92171e+06	1.04004e+06	937100	2.04507e+06	291653	684890	1.06627e+06	641688	657824	336989	250611	426261
756	DG(29:1e)+H	DG(29:1e)+H	DG	(29:1e)	(29:1e)			511.472	511.472	1.179	C32 H63 O4	974104	1.21872e+06	787805	262021	107264	1.13433e+06	164303	461082	555047	148666	463487	6.20022e+06	913529	767904	427943	786583
757	DG(29:1e)+NH4	DG(29:1e)+NH4	DG	(29:1e)	(29:1e)			528.499	528.499	1.179	C32 H66 O4 N1	302312	205451	247111	369045	663663	641963	48471	252297	378698	858106	213477	5.95368e+06	298717	406142	175818	743714
758	DG(29:1e)+H	DG(29:1e)+H	DG	(29:1e)	(29:1e)			511.472	511.472	1.411	C32 H63 O4	1.33802e+06	876510	2.05209e+06	1.71206e+06	5.62287e+06	1.23284e+06	1.75074e+06	2.81661e+06	753811	864990	338474	209811	2.49511e+06	824434	1.02054e+06	993635
759	DG(29:1e)+NH4	DG(29:1e)+NH4	DG	(29:1e)	(29:1e)			528.499	528.499	1.4095	C32 H66 O4 N1	2.16105e+06	353941	1.04707e+06	1.87386e+06	3.23508e+06	661515	1.94085e+06	872274	400784	120111	413510	733332	1.83515e+06	280119	838992	112933
760	DG(29:1e)+NH4	DG(29:1e)+NH4	DG	(29:1e)	(29:1e)			528.499	528.499	1.8325	C32 H66 O4 N1	357455	382254	670331	1.18651e+06	6.24544e+06	226358	870774	583776	522585	185216	140891	171412	374459	877140	119358	421182
761	DG(29:1e)+H	DG(29:1e)+H	DG	(29:1e)	(29:1e)			511.472	511.472	1.833	C32 H63 O4	575143	949664	516026	1.12579e+07	6.4222e+06	1.31233e+06	1.42898e+06	2.76463e+06	1.28259e+06	285635	2.55908e+06	337430	624125	1.67969e+06	290026	2.23937e+06
762	DG(29:1e)+NH4	DG(29:1e)+NH4	DG	(29:1e)	(29:1e)			528.499	528.499	1.963	C32 H66 O4 N1	150480	90099.3	428594	409423	233692	80785.5	114375	343576	12300.3	327355	163037	234102	44308.4	99130.7	117557	23925.3
763	DG(29:1e)+NH4	DG(29:1e)+NH4	DG	(29:1e)	(29:1e)			528.499	528.499	2.1065	C32 H66 O4 N1	977750	862880	1.23033e+06	310981	301672	1.17609e+06	812664	1.08958e+06	655511	162449	924463	895325	224150	107347	187590	1.84966e+06
764	DG(29:1e)+H	DG(29:1e)+H	DG	(29:1e)	(29:1e)			511.472	511.472	2.108	C32 H63 O4	803280	816798	1.39206e+06	618380	205534	2.41984e+06	1.08887e+06	4.62552e+06	1.12122e+06	292317	611534	372547	881777	265444	1.68406e+06	2.71738e+06
765	DG(18:0e_11:1)+NH4	DG(29:1e)+NH4	DG	(18:0e_11:1)	(18:0e)	(11:1)		528.499	528.499	2.2755	C32 H66 O4 N1	693375	641894	829267	679718	615226	717159	463742	1.38539e+06	51178.5	2.13569e+06	203111	565486	711421	224136	413382	92459.5
766	DG(29:1e)+H	DG(29:1e)+H	DG	(18:0e_11:1)	(18:0e)	(11:1)		511.472	511.472	2.2745	C32 H63 O4	1.27966e+06	1.8986e+06	416320	1.72644e+06	745877	1.40933e+06	868099	2.36603e+06	133497	3.64958e+06	1.13141e+06	862879	2.18944e+07	793945	513495	141467
767	DG(18:0e_11:1)+NH4	DG(29:1e)+NH4	DG	(18:0e_11:1)	(18:0e)	(11:1)		528.499	528.499	2.447	C32 H66 O4 N1	91262	933447	741433	195587	447277	338531	951460	291941	462463	1.03404e+06	392571	141873	955617	113986	152708	244116
768	DG(29:1e)+H	DG(29:1e)+H	DG	(18:0e_11:1)	(18:0e)	(11:1)		511.472	511.472	2.4485	C32 H63 O4	973857	1.08939e+06	946294	394325	655980	437261	1.99941e+06	346883	938539	1.20641e+06	456282	748405	1.52888e+06	1.87886e+06	293961	433727
769	DG(29:1e)+NH4	DG(29:1e)+NH4	DG	(29:1e)	(29:1e)			528.499	528.499	2.7235	C32 H66 O4 N1	606779	394473	318378	1.61046e+06	4.7451e+06	436733	307408	216235	205267	109778	200783	8.0182e+06	449429	420019	59455.6	868770
770	DG(29:1e)+H	DG(29:1e)+H	DG	(29:1e)	(29:1e)			511.472	511.472	2.7135	C32 H63 O4	996880	636300	533265	1.80672e+06	4.85867e+06	341966	353626	1.31051e+06	297616	232332	571010	901127	511569	480379	126086	982101
771	DG(29:1e)+H	DG(29:1e)+H	DG	(29:1e)	(29:1e)			511.472	511.472	2.8305	C32 H63 O4	459744	443667	298433	143752	1.04064e+06	947861	171374	2.19017e+06	238249	3.32275e+06	700306	774763	262571	106588	57106.3	1.9629e+06
772	DG(29:1e)+H	DG(29:1e)+H	DG	(29:1e)	(29:1e)			511.472	511.472	2.958	C32 H63 O4	349232	1.01475e+06	896235	418025	296851	550502	168466	1.29721e+06	345196	727991	281295	154574	84667.5	220931	702432	1.92486e+06
773	DG(29:1e)+H	DG(29:1e)+H	DG	(29:1e)	(29:1e)			511.472	511.472	3.2145	C32 H63 O4	342385	143441	287074	207894	1.1333e+06	564264	978156	237217	973351	404228	206984	2.1519e+06	423892	725398	932810	127942
774	DG(29:1e)+H	DG(29:1e)+H	DG	(29:1e)	(29:1e)			511.472	511.472	3.4805	C32 H63 O4	429015	532648	1.56115e+06	581979	976284	961206	585206	309761	140897	357477	533782	660104	470144	815755	400203	303549
775	DG(29:1e)+H	DG(29:1e)+H	DG	(29:1e)	(29:1e)			511.472	511.472	3.6855	C32 H63 O4	882172	258450	615618	1.07762e+06	77221.1	675165	372355	673733	523715	1.08923e+06	42547	179022	422200	397130	203708	465907
776	DG(29:1e)+NH4	DG(29:1e)+NH4	DG	(29:1e)	(29:1e)			528.499	528.499	3.687	C32 H66 O4 N1	399824	580231	292751	451927	422378	405233	456476	277423	383871	575035	348701	155101	479406	251335	177867	154881
777	DG(29:1e)+H	DG(29:1e)+H	DG	(29:1e)	(29:1e)			511.472	511.472	3.727	C32 H63 O4	359720	1.9176e+06	141176	1.07762e+06	1.24498e+06	1.287e+06	495786	961110	523715	1.29427e+06	4.05142e+06	396028	459006	163455	477058	1.01509e+06
778	DG(18:0e_11:1)+NH4	DG(29:1e)+NH4	DG	(18:0e_11:1)	(18:0e)	(11:1)		528.499	528.499	3.98	C32 H66 O4 N1	675587	427257	293749	252548	318182	463638	348090	597852	49179.8	204092	105109	4.20656e+06	189344	330346	440760	408859
779	DG(29:1e)+H	DG(29:1e)+H	DG	(29:1e)	(29:1e)			511.472	511.472	4.2845	C32 H63 O4	430198	2.13648e+06	154385	2.37458e+07	861323	765415	1.558e+06	466957	834906	5.39915e+06	1.05221e+06	1.07461e+06	430771	319085	1.54715e+06	665234
780	DG(29:1e)+H	DG(29:1e)+H	DG	(29:1e)	(29:1e)			511.472	511.472	4.519	C32 H63 O4	485767	335930	565786	504667	1.70489e+06	1.40195e+06	519943	1.76634e+06	853345	3.22978e+06	492844	554845	450874	945993	327908	726936
781	DG(29:1e)+H	DG(29:1e)+H	DG	(29:1e)	(29:1e)			511.472	511.472	4.6895	C32 H63 O4	612137	291546	488801	990787	1.5251e+06	483205	1.11675e+06	4.36689e+06	588565	1.33535e+06	1.0846e+06	704179	578150	601703	1.04794e+07	552627
782	DG(29:1e)+H	DG(29:1e)+H	DG	(29:1e)	(29:1e)			511.472	511.472	4.942	C32 H63 O4	1.75869e+06	539479	176931	2.22703e+06	1.28168e+06	629531	1.12285e+06	937974	498728	339154	656035	377135	606945	5.0509e+07	469105	430869
783	DG(29:1e)+H	DG(29:1e)+H	DG	(29:1e)	(29:1e)			511.472	511.472	5.091	C32 H63 O4	529933	394575	407790	826320	1.01596e+06	240321	506488	2.12271e+06	1.4053e+06	742578	331325	371796	940284	341586	910670	545102
784	DG(29:1e)+H	DG(29:1e)+H	DG	(29:1e)	(29:1e)			511.472	511.472	5.814	C32 H63 O4	386261	281314	930819	2.76384e+06	255651	374089	909832	611429	324307	1.08747e+06	600461	898657	1.10021e+06	377515	1.36626e+06	371891
785	DG(29:1e)+H	DG(29:1e)+H	DG	(29:1e)	(29:1e)			511.472	511.472	6.2985	C32 H63 O4	291692	1.41729e+06	2.02246e+06	214765	753698	1.2256e+06	1.12232e+06	2.30171e+06	558478	639743	483670	2.32624e+06	270489	839997	248370	858573
786	DG(29:1e)+H	DG(29:1e)+H	DG	(29:1e)	(29:1e)			511.472	511.472	6.4755	C32 H63 O4	1.4853e+06	1.07235e+06	3.43718e+06	776440	143061	831125	2.49461e+06	191853	1.35374e+06	1.1688e+06	1.78216e+06	330873	475742	1.53337e+06	1.01114e+06	760295
787	DG(29:1e)+H	DG(29:1e)+H	DG	(29:1e)	(29:1e)			511.472	511.472	6.633	C32 H63 O4	1.30663e+06	496571	1.78943e+06	476900	306933	496815	350366	2.05997e+06	913829	254084	397213	356092	508249	136090	1.07299e+06	2.03289e+06
788	DG(29:1e)+H	DG(29:1e)+H	DG	(29:1e)	(29:1e)			511.472	511.472	6.9705	C32 H63 O4	192943	107169	265996	357658	1.57224e+06	584388	472906	498739	1.16591e+06	735801	888354	100299	885337	477813	301528	27651.9
789	DG(29:1e)+H	DG(29:1e)+H	DG	(29:1e)	(29:1e)			511.472	511.472	7.286	C32 H63 O4	2.35994e+06	1.63114e+06	1.18505e+06	195840	1.14414e+06	139600	523071	4.09842e+06	207885	490960	1.4117e+06	824043	615024	678426	629248	379868
790	DG(29:1e)+H	DG(29:1e)+H	DG	(29:1e)	(29:1e)			511.472	511.472	8.035	C32 H63 O4	4.3454e+06	231253	602908	1.34519e+06	286078	893003	367419	1.86109e+06	9.32652e+06	2.90758e+06	193230	183137	4.38747e+07	490225	483560	1.33692e+06
791	DG(29:1e)+H	DG(29:1e)+H	DG	(29:1e)	(29:1e)			511.472	511.472	8.2385	C32 H63 O4	1.63054e+06	875300	165931	721483	177747	629220	599048	909394	417145	880738	1.31573e+06	105059	271258	788186	394520	435536
792	DG(29:1e)+H	DG(29:1e)+H	DG	(29:1e)	(29:1e)			511.472	511.472	8.44	C32 H63 O4	162107	666070	1.5965e+06	756226	1.49459e+06	618685	468752	406835	339298	1.33406e+06	2.31483e+06	1.96188e+06	528482	124277	1.98355e+06	2.14665e+07
793	DG(29:1e)+H	DG(29:1e)+H	DG	(29:1e)	(29:1e)			511.472	511.472	9.079	C32 H63 O4	364352	1.39299e+06	1.22065e+06	1.20227e+06	1.06171e+06	1.22149e+06	409109	811497	1.96117e+06	5.35728e+06	325710	3.16421e+06	823685	329419	1.05567e+06	953316
794	DG(29:1e)+H	DG(29:1e)+H	DG	(29:1e)	(29:1e)			511.472	511.472	9.401	C32 H63 O4	3.13287e+06	1.23221e+06	2.38913e+06	1.35817e+06	632721	650652	2.0025e+06	1.56366e+06	263711	768116	289893	3.79174e+06	166087	4.63716e+06	698280	1.48716e+06
795	DG(29:1e)+H	DG(29:1e)+H	DG	(29:1e)	(29:1e)			511.472	511.472	9.773	C32 H63 O4	338066	386935	6.68824e+06	1.72483e+06	976144	191426	867879	771978	2.92472e+06	2.34689e+06	366610	907311	322315	345693	933802	288898
796	DG(29:1e)+H	DG(29:1e)+H	DG	(29:1e)	(29:1e)			511.472	511.472	9.918	C32 H63 O4	685922	3.17407e+06	227934	869715	1.67685e+06	331814	1.88388e+06	527079	638186	3.01585e+06	2.23537e+06	393610	2.35028e+06	418384	704001	691297
797	DG(29:1e)+H	DG(29:1e)+H	DG	(29:1e)	(29:1e)			511.472	511.472	10.35	C32 H63 O4	915330	921232	570831	495043	215002	265539	553918	1.42234e+06	1.29421e+06	2.42496e+06	860512	318642	1.00571e+06	2.54833e+06	2.00471e+06	1.20331e+06
798	DG(29:1e)+H	DG(29:1e)+H	DG	(29:1e)	(29:1e)			511.472	511.472	12.3655	C32 H63 O4	304764	947195	660161	1.89693e+06	1.75598e+06	911907	516772	258378	294447	1.33426e+06	1.96195e+06	1.50775e+06	838711	1.54899e+06	716498	934612
799	DG(18:0e_11:1)+NH4	DG(29:1e)+NH4	DG	(18:0e_11:1)	(18:0e)	(11:1)		528.499	528.499	12.539	C32 H66 O4 N1	1.91481e+09	5.1047e+07	2.95846e+09	2.6157e+07	3.10799e+09	2.99903e+07	4.90646e+07	1.43296e+07	1.7098e+07	3.57604e+07	1.69819e+07	3.32657e+09	3.55834e+07	2.13903e+07	2.74326e+07	1.21391e+07
800	DG(29:1e)+H	DG(29:1e)+H	DG	(29:1e)	(29:1e)			511.472	511.472	12.825	C32 H63 O4	607034	260450	1.25308e+06	413977	1.54661e+06	716273	597078	1.20637e+06	997815	273258	864263	362889	4.57873e+06	1.02106e+06	948239	607881
801	DG(29:1e)+NH4	DG(29:1e)+NH4	DG	(29:1e)	(29:1e)			528.499	528.499	12.8275	C32 H66 O4 N1	4.07347e+07	4.42214e+07	1.58917e+07	1.38703e+09	3.34235e+07	4.51719e+06	1.76949e+07	1.12446e+07	2.7514e+07	4.58827e+07	5.118e+07	2.74564e+07	1.30088e+07	5.79122e+07	2.13239e+07	2.38361e+07
802	DG(29:1e)+H	DG(29:1e)+H	DG	(29:1e)	(29:1e)			511.472	511.472	13.3955	C32 H63 O4	340884	647954	769007	835216	405858	5.80082e+06	1.44682e+06	1.02212e+06	667168	3.06199e+06	1.50946e+06	1.15475e+06	678902	1.49655e+06	307778	3.1534e+06
803	DG(29:1e)+H	DG(29:1e)+H	DG	(29:1e)	(29:1e)			511.472	511.472	13.555	C32 H63 O4	616191	1.32808e+06	457425	264943	900870	551580	895917	825490	2.00014e+06	74764.1	563215	582873	447265	1.06222e+06	1.34647e+06	460511
804	DG(18:0e_11:1)+NH4	DG(29:1e)+NH4	DG	(18:0e_11:1)	(18:0e)	(11:1)		528.499	528.499	13.7975	C32 H66 O4 N1	186197	389702	378142	108818	80219	334770	168293	296509	223516	446305	71468.1	210483	41954.4	287531	217530	71710.3
805	DG(20:1e_9:0)+NH4	DG(29:1e)+NH4	DG	(20:1e_9:0)	(20:1e)	(9:0)		528.499	528.499	14.051	C32 H66 O4 N1	243091	219519	730400	1.33902e+06	435950	239527	224860	137035	420914	286376	69081.2	143021	234042	147628	193700	7729.84
806	DG(29:1e)+H	DG(29:1e)+H	DG	(29:1e)	(29:1e)			511.472	511.472	14.274	C32 H63 O4	419636	233721	211263	184970	99854.8	333385	762630	138651	482142	246173	786269	29751.3	348373	3.21325e+06	132134	1.22308e+06
807	DG(29:1e)+NH4	DG(29:1e)+NH4	DG	(29:1e)	(29:1e)			528.499	528.499	14.278	C32 H66 O4 N1	246162	104954	118655	120972	435776	203608	418479	122087	441540	137493	349667	172052	97591.2	14515.8	86768.8	129467
808	DG(29:1e)+NH4	DG(29:1e)+NH4	DG	(29:1e)	(29:1e)			528.499	528.499	14.433	C32 H66 O4 N1	297151	297869	273887	121974	95617.2	400640	178231	203616	177870	390663	369502	247619	163466	448291	193157	268197
809	DG(29:1e)+H	DG(29:1e)+H	DG	(29:1e)	(29:1e)			511.472	511.472	14.445	C32 H63 O4	387771	402200	604725	271650	301990	525414	263464	559562	503235	795988	387623	82779.8	417909	692626	94635.9	343431
810	DG(10:1e_19:0)+NH4	DG(29:1e)+NH4	DG	(10:1e_19:0)	(10:1e)	(19:0)		528.499	528.499	14.58	C32 H66 O4 N1	570992	253537	378854	421436	908236	152874	547812	904484	59144.4	637019	242272	1.07139e+06	80072.3	371540	120263	377544
811	DG(29:1e)+H	DG(29:1e)+H	DG	(29:1e)	(29:1e)			511.472	511.472	14.7955	C32 H63 O4	930078	262732	616770	1.72474e+06	1.52814e+06	765720	1.03206e+06	564664	571648	455365	797827	556756	707931	877906	179074	428888
812	DG(29:1e)+NH4	DG(29:1e)+NH4	DG	(29:1e)	(29:1e)			528.499	528.499	14.8	C32 H66 O4 N1	1.63855e+06	168821	318827	634693	450069	293715	624802	246925	105132	138054	276998	168089	595683	320761	130403	296511
813	DG(29:1e)+H	DG(29:1e)+H	DG	(29:1e)	(29:1e)			511.472	511.472	14.9935	C32 H63 O4	1.10971e+06	282807	173180	545173	699229	1.64859e+06	88874.8	1.17282e+06	507410	930694	334366	551755	236120	452541	1.31827e+06	493999
814	DG(18:0e_11:1)+NH4	DG(29:1e)+NH4	DG	(18:0e_11:1)	(18:0e)	(11:1)		528.499	528.499	15.2015	C32 H66 O4 N1	1.04595e+06	218453	523644	999351	346235	122535	999156	225887	157058	125804	412032	538407	167638	494864	171074	1.22835e+06
815	DG(29:1e)+H	DG(29:1e)+H	DG	(18:0e_11:1)	(18:0e)	(11:1)		511.472	511.472	15.2005	C32 H63 O4	1.45499e+06	157057	861129	1.15096e+07	729175	283045	1.24887e+06	527283	349788	135153	540022	1.46232e+06	341059	932282	63828.3	1.91662e+06
816	DG(8:0e_21:1)+NH4	DG(29:1e)+NH4	DG	(8:0e_21:1)	(8:0e)	(21:1)		528.499	528.499	15.3135	C32 H66 O4 N1	536795	358088	149071	205979	122055	457286	381513	85174.5	791533	554031	447260	586872	826701	237960	131349	95513.8
817	DG(29:1e)+NH4	DG(29:1e)+NH4	DG	(29:1e)	(29:1e)			528.499	528.499	15.5185	C32 H66 O4 N1	290799	732382	416359	682435	721290	178924	482829	259760	235617	1.87819e+06	275128	178263	417469	739995	221817	1.04249e+06
818	DG(18:0e_11:1)+NH4	DG(29:1e)+NH4	DG	(18:0e_11:1)	(18:0e)	(11:1)		528.499	528.499	15.666	C32 H66 O4 N1	1.79299e+06	1.1614e+06	206903	339684	187638	39063.3	166033	90751.9	413045	677924	182570	147073	309287	213971	448294	81210.8
819	DG(29:1e)+H	DG(29:1e)+H	DG	(18:0e_11:1)	(18:0e)	(11:1)		511.472	511.472	15.6755	C32 H63 O4	3.3e+06	714344	597303	511840	509033	309434	156568	308070	588788	666974	335530	1.44152e+06	99976.5	226239	890889	422452
820	DG(12:1e_17:0)+NH4	DG(29:1e)+NH4	DG	(12:1e_17:0)	(12:1e)	(17:0)		528.499	528.499	15.8035	C32 H66 O4 N1	212679	325864	1.23215e+06	284979	686730	213653	305846	97529	361988	299519	419099	232191	666393	203948	387648	372155
821	DG(29:1e)+NH4	DG(29:1e)+NH4	DG	(29:1e)	(29:1e)			528.499	528.499	15.949	C32 H66 O4 N1	722339	66516.8	143616	187118	27632.6	256216	1.52024e+06	279472	185503	176948	134570	122149	202615	90433	163125	278467
822	DG(29:1e)+H	DG(29:1e)+H	DG	(29:1e)	(29:1e)			511.472	511.472	15.947	C32 H63 O4	1.1844e+06	443.288	351437	726853	207820	728477	3.00449e+06	485262	456547	944716	4535.71	93466.6	720845	133010	376168	231759
823	DG(16:0_14:0)+NH4	DG(30:0)+NH4	DG	(16:0_14:0)	(16:0)	(14:0)		558.509	558.509	10.543	C33 H68 O5 N1	2.01998e+08	2.65851e+08	2.57866e+08	2.44973e+08	3.92278e+08	3.50884e+08	4.22957e+08	3.56346e+08	1.79216e+08	3.57551e+08	3.76746e+08	3.82834e+08	3.89676e+08	3.40593e+08	2.58962e+08	2.15918e+08
824	DG(16:0_14:0)+H	DG(30:0)+H	DG	(16:0_14:0)	(16:0)	(14:0)		541.483	541.483	10.5485	C33 H65 O5	4.33555e+06	4.7652e+06	7.83112e+06	7.21944e+06	1.23673e+07	8.45491e+06	1.4988e+07	5.57883e+06	6.2554e+06	1.02533e+07	2.06073e+07	1.64116e+07	2.29638e+07	2.01291e+07	1.54762e+07	8.43061e+06
825	DG(16:0_14:0)+NH4	DG(30:0)+NH4	DG	(16:0_14:0)	(16:0)	(14:0)		558.509	558.509	10.635	C33 H68 O5 N1	2.01998e+08	2.65851e+08	2.57866e+08	2.44973e+08	3.92278e+08	3.50884e+08	4.22957e+08	3.56346e+08	1.03816e+08	3.57551e+08	4.49651e+07	3.58228e+06	4.03302e+07	5.73088e+07	1.4579e+07	3.51141e+07
826	DG(30:0e)+Na	DG(30:0e)+Na	DG	(30:0e)	(30:0e)			549.485	549.485	7.85	C33 H66 O4 Na1	2.49568e+06	2.94857e+06	4.05807e+06	4.53719e+06	6.54407e+06	4.65645e+06	6.82067e+06	1.35428e+07	4.86477e+06	7.35318e+06	3.20644e+07	3.53004e+07	3.61396e+07	5.5464e+06	2.77362e+07	1.38093e+07
827	DG(30:0e)+Na	DG(30:0e)+Na	DG	(30:0e)	(30:0e)			549.485	549.485	9.303	C33 H66 O4 Na1	4.65684e+06	1.7016e+07	8.68137e+06	1.75253e+06	2.05903e+07	1.80771e+07	2.15043e+07	2.99146e+07	1.79525e+07	2.87487e+07	2.3595e+07	2.6431e+07	2.13769e+07	733127	2.18612e+07	1.40853e+07
828	DG(30:0e)+Na	DG(30:0e)+Na	DG	(30:0e)	(30:0e)			549.485	549.485	10.6395	C33 H66 O4 Na1	8.0474e+06	6.757e+06	9.26013e+06	1.01551e+07	5.46169e+06	4.38617e+07	5.08823e+07	1.53597e+07	4.98012e+07	2.79477e+07	3.61785e+07	1.6918e+07	5.02506e+07	4.6719e+07	4.10417e+07	3.85607e+07
829	DG(30:0e)+Na	DG(30:0e)+Na	DG	(30:0e)	(30:0e)			549.485	549.485	10.7795	C33 H66 O4 Na1	1.62525e+06	1.53568e+06	3.94739e+06	2.61647e+06	3.83674e+06	2.79917e+06	6.90347e+06	6.79694e+06	4.63975e+06	1.2548e+06	776278	882092	1.11284e+06	101607	1.00215e+06	1.3095e+06
830	DG(18:1_12:0)+NH4	DG(30:1)+NH4	DG	(18:1_12:0)	(18:1)	(12:0)		556.494	556.494	10.0945	C33 H66 O5 N1	1.20297e+07	1.57726e+07	1.36044e+07	1.63253e+07	5.16184e+07	5.29557e+06	6.03682e+07	8.28547e+07	5.8029e+07	1.57459e+07	7.564e+06	1.44498e+06	5.54486e+06	6.86257e+06	7.32156e+06	1.61725e+06
831	DG(16:0_14:1)+NH4	DG(30:1)+NH4	DG	(16:0_14:1)	(16:0)	(14:1)		556.494	556.494	10.184	C33 H66 O5 N1	1.2904e+07	3.93094e+07	1.12308e+07	1.29843e+07	6.1534e+06	1.2292e+07	2.81975e+06	1.55645e+07	2.92074e+06	3.96755e+06	5.61753e+06	864150	459771	2.51837e+06	2.2838e+06	2.92476e+06
832	DG(16:0_14:2)+NH4	DG(30:2)+NH4	DG	(16:0_14:2)	(16:0)	(14:2)		554.478	554.478	9.8145	C33 H64 O5 N1	3.25557e+06	2.22067e+06	1.51382e+06	5.84747e+06	1.29784e+07	5.78737e+06	4.42073e+06	4.34926e+06	6.3126e+06	2.57947e+07	791610	263298	1.4298e+06	4.05537e+06	1.35896e+06	848424
833	DG(30:2e)+H	DG(30:2e)+H	DG	(30:2e)	(30:2e)			523.472	523.472	7.7225	C33 H63 O4	2.45399e+06	2.32334e+06	2.73554e+06	4.93284e+06	2.99093e+07	9.33358e+06	1.85763e+07	1.1728e+07	1.58462e+07	9.34638e+06	2.52391e+07	3.89573e+07	1.163e+07	3.55706e+07	3.33033e+07	3.32506e+06
834	DG(30:2e)+H	DG(30:2e)+H	DG	(30:2e)	(30:2e)			523.472	523.472	7.849	C33 H63 O4	2.53363e+07	1.87566e+07	2.71969e+07	2.41128e+07	1.88925e+06	2.57284e+06	1.03277e+06	3.82043e+06	1.07309e+07	519906	8.18369e+06	8.5319e+06	5.65671e+06	1.62991e+06	1.4252e+06	1.6328e+06
835	DG(30:2e)+H	DG(30:2e)+H	DG	(30:2e)	(30:2e)			523.472	523.472	9.179	C33 H63 O4	1.47487e+07	1.18039e+07	6.89251e+06	1.69136e+07	5.64935e+07	2.81352e+07	2.72237e+07	5.18212e+07	3.02217e+07	2.94348e+07	4.01299e+06	1.47195e+07	4.07973e+07	1.52263e+07	1.77597e+07	1.63812e+07
836	DG(30:2e)+H	DG(30:2e)+H	DG	(30:2e)	(30:2e)			523.472	523.472	9.28	C33 H63 O4	3.504e+06	1.18216e+07	9.17026e+06	9.45395e+06	6.06979e+06	2.80335e+06	3.38205e+06	1.64064e+07	8.39409e+06	7.74304e+06	2.92307e+06	2.58575e+06	1.56727e+06	7.00415e+06	3.32413e+06	818934
837	DG(30:2e)+H	DG(30:2e)+H	DG	(30:2e)	(30:2e)			523.472	523.472	9.674	C33 H63 O4	1.74765e+07	4.52078e+06	1.78462e+07	1.85176e+07	2.26011e+07	2.01498e+07	2.1964e+07	2.64407e+07	2.37792e+07	2.45272e+07	2.27532e+07	2.32811e+07	915908	2.39652e+07	1.7519e+07	1.80511e+07
838	DG(30:2e)+H	DG(30:2e)+H	DG	(30:2e)	(30:2e)			523.472	523.472	10.5435	C33 H63 O4	1.71249e+07	3.54701e+07	8.59653e+07	8.36597e+07	1.31883e+08	2.68278e+07	1.3749e+08	1.11196e+08	1.05495e+08	1.11641e+08	1.11567e+08	1.17297e+08	1.98649e+07	1.14959e+08	8.58404e+07	8.11019e+07
839	DG(30:2e)+H	DG(30:2e)+H	DG	(30:2e)	(30:2e)			523.472	523.472	10.636	C33 H63 O4	7.69939e+07	5.42892e+07	8.59653e+07	8.36597e+07	1.31883e+08	2.62317e+07	1.3749e+08	1.11196e+08	1.05495e+08	1.11641e+08	2.05002e+06	1.38923e+06	1.75278e+06	1.5168e+06	6.37829e+06	8.67223e+06
840	DG(30:2e)+H	DG(30:2e)+H	DG	(30:2e)	(30:2e)			523.472	523.472	10.736	C33 H63 O4	3.73662e+07	1.52535e+07	1.02561e+07	1.45306e+07	3.86459e+07	1.26709e+07	2.27638e+07	2.37074e+07	2.1825e+07	3.57743e+07	1.32128e+07	1.83807e+07	2.21003e+07	1.76107e+07	5.6974e+06	1.55967e+07
841	DG(30:2e)+NH4	DG(30:2e)+NH4	DG	(30:2e)	(30:2e)			540.499	540.499	11.17	C33 H66 O4 N1	4.77261e+06	4.49134e+07	3.85447e+07	7.00414e+06	9.84108e+06	9.43453e+06	1.15828e+06	1.33843e+07	1.24234e+07	1.05088e+07	2.95755e+07	1.74248e+06	1.9362e+07	2.1225e+06	1.56874e+06	1.56085e+07
842	DG(30:2e)+NH4	DG(30:2e)+NH4	DG	(30:2e)	(30:2e)			540.499	540.499	11.2705	C33 H66 O4 N1	2.26475e+06	1.16551e+06	1.20096e+06	1.04446e+07	2.0903e+07	3.94893e+06	3.36891e+07	5.8494e+06	9.01113e+06	7.8579e+06	3.69681e+06	5.22642e+06	6.24262e+06	6.87071e+06	4.45371e+06	5.48274e+06
843	DG(30:2e)+H	DG(30:2e)+H	DG	(30:2e)	(30:2e)			523.472	523.472	11.884	C33 H63 O4	2.95816e+06	1.59444e+06	2.08292e+06	4.57941e+06	6.89565e+06	4.42977e+06	6.74912e+06	1.13607e+06	7.20585e+06	1.26436e+06	4.48125e+06	3.39511e+07	829422	1.72867e+06	9.32332e+06	1.09e+07
844	DG(31:0)+NH4	DG(31:0)+NH4	DG	(31:0)	(31:0)			572.525	572.525	10.866	C34 H70 O5 N1	2.54488e+06	3.15955e+06	5.29981e+06	3.5662e+06	1.98802e+06	2.12377e+06	1.85705e+06	5.24427e+06	5.06888e+06	1.4124e+06	515434	774880	600524	293756	1.09019e+06	719400
845	DG(31:1e)+NH4	DG(31:1e)+NH4	DG	(31:1e)	(31:1e)			556.53	556.53	10.1855	C34 H70 O4 N1	3.56784e+07	1.177e+07	3.17264e+07	3.0446e+07	8.40323e+07	8.44266e+07	3.75932e+07	6.92542e+07	6.35308e+07	7.97098e+07	2.35105e+07	8.88567e+06	1.79468e+07	1.02151e+07	8.54456e+06	3.81358e+07
846	DG(31:1e)+NH4	DG(31:1e)+NH4	DG	(31:1e)	(31:1e)			556.53	556.53	10.327	C34 H70 O4 N1	2.0705e+07	1.88106e+07	1.64712e+07	1.94528e+07	1.92333e+07	6.84079e+06	1.09028e+07	2.51669e+07	1.82523e+06	1.33836e+07	6.68213e+06	1.28644e+07	1.97998e+06	1.30465e+07	834423	1.22225e+07
847	DG(31:2e)+NH4	DG(31:2e)+NH4	DG	(31:2e)	(31:2e)			554.514	554.514	10.1425	C34 H68 O4 N1	1.93782e+07	2.04225e+07	1.8899e+07	1.82259e+07	5.46315e+06	3.95989e+06	4.5148e+06	2.41302e+07	1.9751e+07	2.36508e+07	496399	6.31199e+06	1.42926e+06	4.14322e+06	5.77008e+06	5.63195e+06
848	DG(16:0_16:0)+NH4	DG(32:0)+NH4	DG	(16:0_16:0)	(16:0)	(16:0)		586.541	586.541	11.0725	C35 H72 O5 N1	1.67761e+08	2.11027e+08	2.60692e+08	5.17854e+08	1.65359e+08	6.29733e+08	7.02682e+08	5.31557e+08	4.92022e+08	2.15244e+08	4.03919e+08	7.00317e+08	6.69149e+08	6.72106e+08	5.53866e+08	2.72813e+08
849	DG(16:0_16:0)+H	DG(32:0)+H	DG	(16:0_16:0)	(16:0)	(16:0)		569.514	569.514	11.07	C35 H69 O5	8.06128e+06	1.04336e+07	1.17899e+07	1.08786e+07	1.64924e+07	1.43639e+07	2.3347e+07	1.44096e+07	7.23939e+06	1.09831e+07	3.15112e+07	2.18727e+07	3.177e+07	3.20428e+07	2.59191e+07	1.63222e+07
850	DG(16:0_16:0)+NH4	DG(32:0)+NH4	DG	(16:0_16:0)	(16:0)	(16:0)		586.541	586.54	11.147	C35 H72 O5 N1	4.58347e+08	5.50194e+08	2.96699e+08	2.70975e+08	8.96479e+07	3.64753e+07	1.84081e+07	2.73411e+08	1.86522e+08	4.19147e+07	5.97841e+07	5.09427e+07	1.16277e+07	7.60085e+07	1.30839e+07	8.40797e+07
851	DG(32:0e)+Na	DG(32:0e)+Na	DG	(32:0e)	(32:0e)			577.517	577.517	8.423	C35 H70 O4 Na1	82573.2	43702.8	1.71082e+07	2.12448e+07	1.79908e+07	4.49875e+07	8.48006e+07	7.24795e+07	6.05244e+07	8.46671e+07	2.77693e+08	3.36453e+08	1.24745e+08	2.91711e+08	1.64419e+08	1.48092e+08
852	DG(32:0e)+Na	DG(32:0e)+Na	DG	(32:0e)	(32:0e)			577.517	577.517	8.5635	C35 H70 O4 Na1	1.6623e+08	1.82498e+08	1.64681e+08	8.47058e+07	4.36538e+07	2.65186e+07	2.97237e+07	3.06219e+07	7.44687e+07	6.18599e+07	5.24865e+07	2.02336e+07	8.47551e+06	3.29077e+07	5.31766e+07	4.22116e+07
853	DG(32:0e)+Na	DG(32:0e)+Na	DG	(32:0e)	(32:0e)			577.517	577.517	9.8345	C35 H70 O4 Na1	1.47109e+07	1.73044e+07	1.26363e+07	1.40824e+07	1.58613e+07	2.70105e+07	5.60965e+07	2.89404e+07	1.85433e+07	1.51957e+07	7.0903e+07	7.86147e+07	7.70069e+07	7.40428e+07	5.93049e+07	3.62402e+07
854	DG(32:0e)+Na	DG(32:0e)+Na	DG	(32:0e)	(32:0e)			577.517	577.517	10.2785	C35 H70 O4 Na1	9.15317e+06	4.06276e+06	1.04398e+07	9.52098e+06	2.81171e+07	2.3664e+07	3.06517e+07	9.3618e+06	2.75782e+07	3.92395e+07	4.4244e+07	4.00312e+07	4.48624e+07	4.60495e+07	4.29713e+07	3.079e+07
855	DG(32:0e)+Na	DG(32:0e)+Na	DG	(32:0e)	(32:0e)			577.517	577.517	11.1015	C35 H70 O4 Na1	4.01775e+07	8.01823e+07	7.597e+07	6.46908e+07	1.06479e+08	2.15881e+08	2.79101e+08	2.6131e+08	1.15235e+08	3.18217e+08	3.36484e+08	3.42323e+08	3.51381e+08	3.14387e+08	2.75195e+08	2.19988e+08
856	DG(32:0e)+Na	DG(32:0e)+Na	DG	(32:0e)	(32:0e)			577.517	577.517	11.2285	C35 H70 O4 Na1	1.70708e+08	2.00766e+08	1.79444e+08	1.73525e+08	3.73099e+06	6.28503e+06	1.92653e+07	2.1926e+07	5.55519e+07	1.4387e+07	2.67396e+07	3.90397e+07	4.1346e+07	1.32413e+07	5.94206e+07	6.86619e+07
857	DG(32:0e)+Na	DG(32:0e)+Na	DG	(32:0e)	(32:0e)			577.517	577.517	11.8995	C35 H70 O4 Na1	1.04006e+06	1.97989e+06	4.98463e+06	1.93928e+06	5.38468e+06	1.13514e+07	2.08854e+06	3.69218e+06	1.34123e+07	2.99964e+07	1.14685e+07	6.14729e+06	2.31525e+06	6.36532e+06	1.02488e+07	3.9399e+06
858	DG(32:0e)+Na	DG(32:0e)+Na	DG	(32:0e)	(32:0e)			577.517	577.517	12.122	C35 H70 O4 Na1	1.14121e+07	1.01031e+07	1.95961e+07	1.10662e+07	1.67442e+07	4.10546e+07	1.91593e+07	1.78562e+07	4.078e+07	1.97095e+07	2.05859e+07	2.26709e+06	1.69207e+07	3.97126e+06	1.29656e+07	3.85503e+06
859	DG(32:0e)+Na	DG(32:0e)+Na	DG	(32:0e)	(32:0e)			577.517	577.517	12.3175	C35 H70 O4 Na1	2.56431e+06	338231	360552	8.26804e+06	3.91053e+06	2.19955e+07	4.16366e+06	962727	1.00672e+07	1.28509e+07	1.70967e+07	1.89929e+07	5.22047e+07	1.06387e+07	7.8169e+07	1.54946e+07
860	DG(32:0e)+Na	DG(32:0e)+Na	DG	(32:0e)	(32:0e)			577.517	577.517	12.464	C35 H70 O4 Na1	1.0418e+06	6.51557e+06	4.3569e+06	1.33333e+07	1.06108e+07	5.00217e+06	2.25336e+06	1.08949e+07	1.33585e+06	7.02605e+06	3.25931e+07	6.1096e+06	7.34676e+06	6.33605e+06	2.09123e+06	2.00207e+06
861	DG(32:0e)+Na	DG(32:0e)+Na	DG	(32:0e)	(32:0e)			577.517	577.517	13.4505	C35 H70 O4 Na1	1.96013e+06	1.97714e+06	2.24889e+06	2.15921e+06	5.82648e+06	3.37881e+06	4.0881e+06	3.51624e+06	3.59766e+06	3.98064e+06	6.61343e+06	5.41563e+06	5.56722e+06	4.44383e+06	4.63589e+06	3.48236e+06
862	DG(18:1_14:0)+NH4	DG(32:1)+NH4	DG	(18:1_14:0)	(18:1)	(14:0)		584.525	584.525	10.6525	C35 H70 O5 N1	1.43831e+08	1.77032e+08	1.78007e+08	1.65699e+08	2.29993e+08	2.10664e+08	2.52652e+08	2.84139e+08	2.56169e+08	3.0213e+08	2.59927e+08	6.17934e+07	2.29678e+07	2.38864e+08	2.03795e+08	1.72405e+08
863	DG(16:0_16:1)+NH4	DG(32:1)+NH4	DG	(16:0_16:1)	(16:0)	(16:1)		584.525	584.525	10.7695	C35 H70 O5 N1	2.04904e+07	1.77029e+08	1.77844e+08	2.64078e+07	2.924e+07	4.16423e+07	8.44743e+07	9.51498e+07	2.61476e+07	4.38554e+07	1.71454e+07	2.51365e+07	3.69113e+07	2.64683e+07	2.94866e+07	1.76262e+07
864	DG(18:0_14:1)+NH4	DG(32:1)+NH4	DG	(18:0_14:1)	(18:0)	(14:1)		584.525	584.527	11.341	C35 H70 O5 N1	7.2064e+06	9.25364e+06	6.71729e+06	8.50671e+06	1.50244e+07	5.92067e+06	1.32574e+07	1.05411e+07	1.11533e+07	1.22272e+07	1.52432e+06	2.18579e+07	2.72036e+07	2.91504e+07	2.55285e+07	2.60342e+07
865	DG(18:0_14:1)+NH4	DG(32:1)+NH4	DG	(18:0_14:1)	(18:0)	(14:1)		584.525	584.525	11.416	C35 H70 O5 N1	1.05132e+07	2.83207e+07	2.8577e+07	2.62399e+07	1.09245e+07	2.70446e+06	3.15736e+06	1.64087e+07	7.24935e+06	1.16471e+07	2.90334e+06	1.79392e+06	758378	4.38396e+06	221369	9.1942e+06
866	DG(32:1e)+Na	DG(32:1e)+Na	DG	(32:1e)	(32:1e)			575.501	575.501	7.908	C35 H68 O4 Na1	86538.2	40637.1	356531	119710	99492.1	1.74853e+06	1.3369e+06	646788	1.16767e+06	1.72999e+06	4.38269e+06	7.10716e+06	2.5977e+07	1.59095e+06	2.88983e+06	2.34172e+06
867	DG(32:1e)+Na	DG(32:1e)+Na	DG	(32:1e)	(32:1e)			575.501	575.501	10.739	C35 H68 O4 Na1	7.60923e+06	6.86179e+06	6.39505e+06	4.4787e+06	2.39134e+07	2.29316e+07	1.76612e+07	7.48187e+06	2.49059e+07	4.01884e+07	641050	2.21709e+07	2.74067e+07	3.08155e+07	1.57164e+06	643490
868	DG(32:1e)+NH4	DG(32:1e)+NH4	DG	(32:1e)	(32:1e)			570.546	570.546	12.112	C35 H72 O4 N1	2.28457e+07	2.58326e+07	2.14188e+07	3.0564e+07	2.85144e+07	3.03138e+07	2.77437e+07	2.25864e+07	2.36773e+07	2.77484e+07	3.1497e+07	2.87635e+07	87973	1.57187e+06	2.75034e+07	3.00919e+07
869	DG(16:1_16:1)+NH4	DG(32:2)+NH4	DG	(16:1_16:1)	(16:1)	(16:1)		582.509	582.509	10.267	C35 H68 O5 N1	1.02396e+06	7.49465e+06	9.14409e+06	3.37993e+06	1.26237e+06	1.418e+06	1.92504e+06	3.59556e+06	4.47989e+07	633294	2.71145e+06	1.16131e+06	1.47074e+06	627437	902292	1.23114e+06
870	DG(18:0_14:2)+NH4	DG(32:2)+NH4	DG	(18:0_14:2)	(18:0)	(14:2)		582.509	582.509	10.393	C35 H68 O5 N1	296954	2.19104e+06	472830	5.54156e+06	7.48826e+06	3.50574e+07	4.93253e+06	7.9501e+06	231939	1.46725e+06	9.37158e+06	2.19675e+06	2.05464e+06	2.03814e+06	6.66876e+06	4.21617e+06
871	DG(32:2e)+H	DG(32:2e)+H	DG	(32:2e)	(32:2e)			551.503	551.503	8.403	C35 H67 O4	6.92981e+06	5.29218e+06	1.17555e+07	4.70963e+06	5.74733e+06	5.5323e+07	1.38662e+07	2.67478e+07	2.27336e+07	1.80432e+07	4.15995e+07	6.27159e+07	4.52786e+07	3.83771e+07	1.20921e+07	2.00549e+07
872	DG(32:2e)+H	DG(32:2e)+H	DG	(32:2e)	(32:2e)			551.503	551.503	8.4785	C35 H67 O4	6.92981e+06	1.58565e+07	2.24817e+07	2.15823e+07	5.04454e+06	7.25027e+06	9.33583e+06	5.3835e+07	4.17443e+07	3.66429e+07	2.55501e+06	2.97669e+06	9.37411e+06	4.69595e+06	3.00588e+06	1.11012e+07
873	DG(32:2e)+H	DG(32:2e)+H	DG	(32:2e)	(32:2e)			551.503	551.503	8.6085	C35 H67 O4	1.27788e+06	4.43388e+06	8.90879e+06	4.60179e+06	5.16363e+06	1.40146e+07	1.03197e+07	2.62511e+06	2.49661e+06	1.13229e+07	1.24672e+06	2.62173e+06	1.16046e+06	4.44004e+06	6.12901e+06	1.21011e+06
874	DG(32:2e)+H	DG(32:2e)+H	DG	(32:2e)	(32:2e)			551.503	551.503	9.797	C35 H67 O4	8.51615e+06	9.56165e+06	5.41698e+06	8.58564e+06	1.96462e+07	1.68875e+07	2.17962e+07	2.40072e+07	8.44711e+06	1.05274e+07	4.09133e+06	1.42946e+07	8.37951e+06	1.59387e+07	6.55961e+06	4.26454e+06
875	DG(32:2e)+H	DG(32:2e)+H	DG	(32:2e)	(32:2e)			551.503	551.503	9.931	C35 H67 O4	2.17459e+07	2.302e+07	4.67646e+06	7.76156e+06	3.08719e+06	799153	2.14888e+06	1.2689e+07	2.07728e+06	2.05691e+06	6.12529e+06	1.15545e+07	3.96989e+06	6.6971e+06	1.25474e+06	1.28316e+06
876	DG(32:2e)+H	DG(32:2e)+H	DG	(32:2e)	(32:2e)			551.503	551.503	10.2765	C35 H67 O4	7.05716e+06	4.37603e+06	8.21512e+06	5.92238e+06	1.70504e+07	1.3906e+07	1.87015e+07	1.90044e+07	9.28841e+06	1.17359e+07	1.21952e+06	3.74746e+06	5.28335e+06	1.66208e+07	1.63501e+06	6.86383e+06
877	DG(32:2e)+H	DG(32:2e)+H	DG	(32:2e)	(32:2e)			551.503	551.504	11.0605	C35 H67 O4	1.10122e+08	1.44109e+08	1.55333e+08	1.55355e+08	3.84009e+08	3.91732e+08	2.77005e+08	1.81933e+08	1.60496e+08	1.49613e+08	4.25999e+08	4.05079e+08	4.09298e+08	4.04665e+08	2.47986e+08	4.11985e+08
878	DG(32:2e)+H	DG(32:2e)+H	DG	(32:2e)	(32:2e)			551.503	551.503	11.204	C35 H67 O4	1.28792e+08	4.28544e+07	3.15554e+08	4.59249e+07	1.72894e+07	6.55202e+07	1.54549e+08	2.35887e+07	1.47351e+07	9.79257e+07	1.85702e+07	9.11581e+07	5.8936e+07	1.14564e+08	1.01932e+08	4.29279e+07
879	DG(32:3e)+H	DG(32:3e)+H	DG	(32:3e)	(32:3e)			549.488	549.488	7.873	C35 H65 O4	3.68629e+06	4.27341e+06	6.04352e+06	6.03733e+06	2.45342e+06	4.79758e+06	6.39216e+06	1.4514e+07	1.77998e+07	6.89619e+06	3.4673e+06	3.9282e+07	3.75043e+07	1.07872e+06	3.19891e+07	4.5859e+06
880	DG(32:3e)+H	DG(32:3e)+H	DG	(32:3e)	(32:3e)			549.488	549.485	7.948	C35 H65 O4	7.95311e+06	5.91547e+06	2.25083e+07	2.03894e+07	2.12528e+07	2.40093e+07	2.38193e+07	4.16404e+07	3.10395e+07	3.77182e+07	799605	2.10296e+06	1.71106e+06	2.75284e+06	3.84794e+06	1.00872e+06
881	DG(32:3e)+H	DG(32:3e)+H	DG	(32:3e)	(32:3e)			549.488	549.488	9.31	C35 H65 O4	2.73541e+06	1.80373e+07	1.07808e+07	3.06477e+06	2.39867e+07	1.81885e+07	2.18549e+07	3.11029e+07	2.34651e+07	3.35252e+07	2.57227e+07	2.48825e+07	845543	2.40044e+07	2.35819e+07	2.14246e+07
882	DG(32:3e)+H	DG(32:3e)+H	DG	(32:3e)	(32:3e)			549.488	549.485	9.392	C35 H65 O4	3.46543e+06	1.70202e+07	2.04115e+07	1.37306e+07	2.05619e+07	1.80762e+07	1.65576e+06	2.99221e+07	1.58375e+07	2.8749e+07	1.984e+06	2.89372e+06	7.2517e+06	2.35321e+07	1.5102e+06	672918
883	DG(32:3e)+H	DG(32:3e)+H	DG	(32:3e)	(32:3e)			549.488	549.485	10.662	C35 H65 O4	1.76753e+07	6.757e+06	1.99835e+07	1.01551e+07	4.67435e+07	4.38617e+07	5.08833e+07	3.26853e+07	4.98014e+07	6.47246e+07	3.62954e+07	2.50114e+06	5.06371e+07	4.67189e+07	4.1042e+07	3.85595e+07
884	DG(32:3e)+H	DG(32:3e)+H	DG	(32:3e)	(32:3e)			549.488	549.485	10.8065	C35 H65 O4	8.87396e+06	5.27673e+06	4.2839e+06	3.37611e+06	8.93036e+06	1.78094e+06	1.41605e+07	1.13719e+07	1.42359e+07	5.26372e+06	3.814e+06	4.48745e+06	4.66706e+06	2.96519e+06	3.42561e+06	2.26887e+06
885	DG(16:0_17:0)+NH4	DG(33:0)+NH4	DG	(16:0_17:0)	(16:0)	(17:0)		600.556	600.556	10.4325	C36 H74 O5 N1	5.84469e+06	6.69708e+06	9.09603e+06	1.10405e+07	1.85178e+07	2.29354e+07	2.08594e+07	7.71826e+06	9.63525e+06	1.32922e+07	3.34383e+07	3.24248e+07	2.95635e+07	3.61015e+07	3.1316e+07	4.6912e+07
886	DG(33:0)+NH4	DG(33:0)+NH4	DG	(33:0)	(33:0)			600.556	600.556	10.5135	C36 H74 O5 N1	3.2967e+07	3.95661e+07	4.63085e+07	3.85275e+07	4.00514e+07	4.55247e+07	3.88482e+07	2.82979e+07	2.67162e+07	2.97895e+07	615741	1.48051e+06	883036	1.33355e+06	262263	6.5222e+06
887	DG(16:0_17:0)+NH4	DG(33:0)+NH4	DG	(16:0_17:0)	(16:0)	(17:0)		600.556	600.556	10.6325	C36 H74 O5 N1	5.70776e+06	7.22331e+06	6.35584e+06	4.09307e+06	9.71801e+06	8.70012e+06	1.20602e+06	1.39093e+06	7.24552e+06	2.35222e+06	3.03442e+06	1.76841e+06	2.04067e+06	2.94861e+06	3.65423e+06	2.23345e+06
888	DG(33:1e)+NH4	DG(33:1e)+NH4	DG	(33:1e)	(33:1e)			584.561	584.561	10.8285	C36 H74 O4 N1	1.42466e+07	4.03739e+07	2.41187e+07	4.24085e+07	4.75304e+07	2.01666e+07	4.78769e+07	1.445e+07	3.82707e+07	4.81399e+07	5.00753e+06	1.75539e+07	4.30819e+07	4.58137e+07	4.37827e+07	1.517e+06
889	DG(12:0_22:0)+Na	DG(34:0)+Na	DG	(12:0_22:0)	(12:0)	(22:0)		619.527	619.529	10.4035	C37 H72 O5 Na1	8.20927e+07	2.45677e+07	1.59191e+07	1.52874e+07	1.06589e+08	1.00841e+08	3.98948e+06	8.0573e+07	9.65153e+07	7.90986e+06	5.51082e+06	1.89062e+07	4.98534e+06	4.4067e+06	1.04745e+08	2.07429e+06
890	DG(12:0_22:0)+Na	DG(34:0)+Na	DG	(12:0_22:0)	(12:0)	(22:0)		619.527	619.527	10.4745	C37 H72 O5 Na1	8.1989e+07	9.7577e+07	1.01678e+08	9.18321e+07	1.07378e+08	1.00841e+08	860512	8.0846e+07	9.64614e+07	1.11957e+08	6.82033e+06	1.68179e+06	1.57381e+06	556949	1.79227e+06	7.81071e+06
891	DG(12:0_22:0)+Na	DG(34:0)+Na	DG	(12:0_22:0)	(12:0)	(22:0)		619.527	619.527	10.9125	C37 H72 O5 Na1	474561	1.6934e+06	535376	553900	577982	1.82158e+06	4.44354e+06	3.32547e+06	1.41512e+06	462327	2.90269e+06	1.34573e+07	1.70651e+06	1.35139e+06	407677	757322
892	DG(18:0_16:0)+NH4	DG(34:0)+NH4	DG	(18:0_16:0)	(18:0)	(16:0)		614.572	614.572	11.539	C37 H76 O5 N1	5.03514e+08	5.67691e+08	5.63362e+08	5.61498e+08	4.00588e+08	6.80968e+08	6.61642e+08	5.04894e+08	5.21211e+08	5.77836e+08	6.71208e+08	6.51996e+08	6.34587e+08	2.36133e+07	6.24095e+08	6.65226e+08
893	DG(18:0_16:0)+H	DG(34:0)+H	DG	(18:0_16:0)	(18:0)	(16:0)		597.545	597.545	11.533	C37 H73 O5	1.7837e+07	2.2703e+07	2.25522e+07	2.19116e+07	2.5271e+07	2.58733e+07	2.56738e+07	1.96654e+07	1.98321e+07	2.20091e+07	2.84097e+07	2.63893e+07	2.64264e+07	2.51701e+07	2.54137e+07	2.75822e+07
894	DG(18:0_16:0)+NH4	DG(34:0)+NH4	DG	(18:0_16:0)	(18:0)	(16:0)		614.572	614.572	11.6305	C37 H76 O5 N1	5.03514e+08	5.67691e+08	5.63362e+08	5.61498e+08	1.74845e+08	6.80968e+08	5.63387e+07	5.04894e+08	5.21211e+08	7.13284e+07	1.91352e+08	2.63931e+07	1.69047e+07	1.48145e+08	1.14513e+08	9.2423e+07
895	DG(18:0_16:0)+NH4	DG(34:0)+NH4	DG	(18:0_16:0)	(18:0)	(16:0)		614.572	614.572	11.7885	C37 H76 O5 N1	2.21582e+07	3.42681e+07	3.38507e+07	6.07298e+06	3.44918e+07	4.70709e+07	2.69006e+07	4.38514e+06	1.50701e+07	3.08173e+07	548522	1.90674e+06	1.73783e+06	587819	270348	1.31815e+06
896	DG(34:0e)+Na	DG(34:0e)+Na	DG	(34:0e)	(34:0e)			605.548	605.548	9.012	C37 H74 O4 Na1	3.05383e+06	1.44671e+06	7.24785e+06	6.58393e+06	2.68964e+07	3.46003e+07	2.88209e+07	4.19475e+07	3.34265e+07	5.1431e+07	1.9246e+08	1.24418e+08	2.3581e+07	8.21054e+07	2.05736e+08	5.13962e+07
897	DG(34:0e)+Na	DG(34:0e)+Na	DG	(34:0e)	(34:0e)			605.548	605.548	11.534	C37 H74 O4 Na1	5.27606e+07	5.25802e+07	7.99114e+07	6.55682e+07	1.0523e+08	2.03699e+08	2.37783e+08	1.16096e+08	6.68629e+07	1.40894e+08	2.88171e+08	3.38556e+08	3.1187e+08	2.57359e+08	2.50525e+08	1.93028e+08
898	DG(34:0e)+Na	DG(34:0e)+Na	DG	(34:0e)	(34:0e)			605.548	605.548	11.6345	C37 H74 O4 Na1	1.59195e+08	1.64106e+08	1.76498e+08	1.57703e+08	2.0394e+08	2.69533e+07	2.64369e+07	2.29183e+08	1.95029e+08	2.80676e+08	5.09622e+07	5.30719e+07	1.06655e+07	2.23241e+07	2.66232e+07	1.42312e+07
899	DG(34:0e)+Na	DG(34:0e)+Na	DG	(34:0e)	(34:0e)			605.548	605.548	11.721	C37 H74 O4 Na1	1.88426e+07	4.15601e+07	3.44879e+07	3.3226e+07	1.89895e+07	3.99487e+07	3.52236e+07	2.83658e+07	3.92016e+07	5.68506e+07	1.08368e+07	9.89633e+06	8.01432e+06	1.1129e+07	1.06177e+07	5.12646e+06
900	DG(34:0e)+Na	DG(34:0e)+Na	DG	(34:0e)	(34:0e)			605.548	605.548	12.1595	C37 H74 O4 Na1	7.29293e+06	1.71961e+07	2.8141e+06	6.5491e+06	3.33765e+06	1.21306e+07	8.24218e+06	1.34781e+07	950922	2.84566e+06	2.63701e+06	2.36774e+07	1.51189e+06	3.68955e+06	3.81726e+06	1.32728e+06
901	DG(34:0e)+Na	DG(34:0e)+Na	DG	(34:0e)	(34:0e)			605.548	605.548	12.358	C37 H74 O4 Na1	3.69837e+06	9.80223e+06	8.89267e+06	1.2332e+07	1.71758e+07	5.76235e+07	5.05238e+06	3.84237e+06	1.80671e+07	1.01015e+08	1.0216e+07	3.0784e+07	6.30959e+06	1.2445e+07	9.17221e+06	1.01873e+07
902	DG(34:0e)+Na	DG(34:0e)+Na	DG	(34:0e)	(34:0e)			605.548	605.548	12.502	C37 H74 O4 Na1	3.70773e+06	1.8496e+06	1.93187e+06	3.95187e+06	954871	5.13609e+06	2.95326e+06	3.01683e+06	2.90423e+06	2.36424e+06	1.31527e+06	7.48419e+06	8.68428e+06	1.7086e+06	1.06911e+07	2.026e+06
903	DG(34:0e)+Na	DG(34:0e)+Na	DG	(34:0e)	(34:0e)			605.548	605.548	12.587	C37 H74 O4 Na1	2.1026e+07	520223	1.48042e+06	2.70469e+07	4.92192e+07	4.46818e+07	9.38407e+06	1.0595e+07	1.4733e+07	3.57514e+06	5.84906e+07	2.64006e+06	1.02996e+07	8.71776e+06	1.67198e+07	4.5696e+06
904	DG(16:0_18:1)+NH4	DG(34:1)+NH4	DG	(16:0_18:1)	(16:0)	(18:1)		612.556	612.556	10.8775	C37 H74 O5 N1	1.22653e+07	9.70327e+06	4.49036e+07	1.68449e+07	1.47502e+07	4.0684e+07	1.42056e+07	1.27789e+07	6.7586e+06	4.3522e+07	1.51551e+06	3.11256e+06	3.23889e+06	4.40343e+07	4.37423e+07	3.59048e+07
905	DG(16:0_18:1)+NH4	DG(34:1)+NH4	DG	(16:0_18:1)	(16:0)	(18:1)		612.556	612.556	11.099	C37 H74 O5 N1	1.05581e+09	5.14635e+08	1.18523e+09	1.19216e+09	8.73183e+08	1.41754e+09	1.88354e+09	5.0987e+08	8.48067e+08	6.45212e+08	9.31049e+08	6.64675e+08	2.99424e+08	1.21793e+09	1.03045e+09	7.16697e+07
906	DG(16:0_18:1)+H	DG(34:1)+H	DG	(16:0_18:1)	(16:0)	(18:1)		595.53	595.53	11.0915	C37 H71 O5	1.61918e+07	2.18789e+07	2.45897e+07	2.06258e+07	3.40929e+07	5.38321e+07	3.59e+07	4.3724e+07	3.31518e+07	8.85747e+07	3.57741e+07	7.88973e+07	5.85702e+06	3.96062e+07	1.11425e+07	3.67413e+06
907	DG(16:0_18:1)+Na	DG(34:1)+Na	DG	(16:0_18:1)	(16:0)	(18:1)		617.512	617.512	11.1005	C37 H70 O5 Na1	2.48318e+08	2.97974e+08	2.65295e+08	2.7949e+08	3.43257e+08	3.32768e+08	2.36737e+08	3.34917e+08	3.00881e+08	4.76027e+08	2.15913e+08	5.06859e+07	2.19039e+07	4.78979e+07	1.80276e+07	1.8305e+07
908	DG(16:0_18:1)+NH4	DG(34:1)+NH4	DG	(16:0_18:1)	(16:0)	(18:1)		612.556	612.556	11.1685	C37 H74 O5 N1	1.05581e+09	5.68776e+08	1.18548e+09	1.18508e+09	5.87952e+08	1.41838e+09	1.88357e+09	6.3381e+08	6.54117e+07	3.34327e+08	2.17553e+08	7.50916e+07	2.85345e+08	2.37052e+08	2.03298e+08	4.93976e+07
909	DG(16:0_18:1)+H	DG(34:1)+H	DG	(16:0_18:1)	(16:0)	(18:1)		595.53	595.53	11.189	C37 H71 O5	4.2913e+07	5.20659e+07	1.40396e+07	1.07663e+07	9.97661e+06	6.0646e+06	1.3413e+06	1.77622e+06	2.98161e+06	1.58462e+07	3.15836e+06	3.55097e+06	2.91733e+06	8.42771e+06	9.69415e+06	2.72683e+06
910	DG(16:0_18:1)+NH4	DG(34:1)+NH4	DG	(16:0_18:1)	(16:0)	(18:1)		612.556	612.556	11.8085	C37 H74 O5 N1	1.40793e+07	2.254e+07	1.34112e+07	6.19358e+07	2.17387e+07	7.08791e+07	7.47583e+07	1.22571e+07	1.13073e+07	9.49202e+06	7.6852e+07	2.58671e+07	7.32973e+07	9.22697e+06	6.74705e+07	4.52707e+07
911	DG(16:0_18:1)+NH4	DG(34:1)+NH4	DG	(16:0_18:1)	(16:0)	(18:1)		612.556	612.556	11.96	C37 H74 O5 N1	1.55148e+06	3.59488e+06	893527	1.08028e+07	2.9609e+06	2.32184e+06	1.50677e+06	3.51647e+06	2.10755e+06	4.3834e+06	3.99892e+06	222982	2.24653e+06	2.96233e+06	1.20909e+06	6.29139e+06
912	DG(34:1e)+Na	DG(34:1e)+Na	DG	(34:1e)	(34:1e)			603.532	603.532	10.2945	C37 H72 O4 Na1	1.01062e+07	9.04382e+06	7.06445e+06	4.61122e+07	3.62562e+07	4.85458e+07	4.15187e+07	3.8252e+07	4.13419e+07	4.3372e+07	4.30089e+07	4.98635e+07	4.23934e+07	5.84535e+07	5.37758e+07	4.65922e+07
913	DG(34:1e)+Na	DG(34:1e)+Na	DG	(34:1e)	(34:1e)			603.532	603.532	11.1645	C37 H72 O4 Na1	6.28503e+06	2.54741e+06	3.08613e+06	2.89415e+07	3.07182e+07	3.70791e+07	7.2066e+06	3.29061e+07	3.76953e+06	4.45245e+07	3.04368e+06	1.28554e+06	727096	3.89695e+07	3.54553e+07	7.2768e+06
914	DG(34:1e)+Na	DG(34:1e)+Na	DG	(34:1e)	(34:1e)			603.532	603.532	11.253	C37 H72 O4 Na1	2.91338e+06	5.84449e+06	2.7391e+07	3.62575e+06	6.23337e+06	3.05175e+06	1.29964e+06	2.23165e+06	1.97591e+06	2.35739e+06	795740	1.19304e+06	2.86602e+06	1.20435e+06	2.63519e+06	1.29457e+06
915	DG(23:0_11:2)+NH4	DG(34:2)+NH4	DG	(23:0_11:2)	(23:0)	(11:2)		610.541	610.541	10.3665	C37 H72 O5 N1	1.05443e+07	5.07646e+06	1.08613e+07	1.4989e+06	3.38965e+07	856226	3.0518e+07	624304	2.34873e+06	3.98263e+07	3.51202e+07	1.58006e+06	2.97084e+07	879978	1.27988e+06	2.46969e+07
916	DG(23:0_11:2)+NH4	DG(34:2)+NH4	DG	(23:0_11:2)	(23:0)	(11:2)		610.541	610.54	10.4765	C37 H72 O5 N1	2.14957e+06	1.23146e+06	3.33552e+07	890421	1.48105e+06	2.2304e+06	4.83857e+06	3.59513e+06	2.10945e+06	6.30069e+06	7.81269e+06	215039	376804	1.12271e+06	1.87075e+06	2.87839e+06
917	DG(16:0_18:2)+NH4	DG(34:2)+NH4	DG	(16:0_18:2)	(16:0)	(18:2)		610.541	610.54	10.7235	C37 H72 O5 N1	1.11606e+08	1.42103e+08	1.38834e+08	1.38502e+08	1.57968e+08	1.7759e+08	2.07536e+08	2.24663e+08	1.90503e+08	2.96764e+08	2.22961e+08	2.19785e+08	2.18872e+08	2.0737e+08	1.78263e+08	1.765e+08
918	DG(34:2e)+H	DG(34:2e)+H	DG	(34:2e)	(34:2e)			579.535	579.535	9.051	C37 H71 O4	381809	728674	5.61025e+06	5.51419e+06	3.70733e+06	1.09433e+07	5.92217e+06	7.72922e+06	7.6503e+06	7.46419e+06	3.18794e+06	981150	3.14963e+06	758450	1.92679e+06	361265
919	DG(34:2e)+H	DG(34:2e)+H	DG	(34:2e)	(34:2e)			579.535	579.535	11.538	C37 H71 O4	1.42538e+08	1.45517e+08	2.22168e+08	1.44219e+08	5.64824e+08	1.69982e+08	5.39465e+08	2.55102e+08	1.45525e+08	4.89632e+08	5.65326e+08	3.79484e+08	5.76938e+08	4.90331e+08	5.37128e+08	3.07859e+07
920	DG(34:2e)+H	DG(34:2e)+H	DG	(34:2e)	(34:2e)			579.535	579.535	11.6	C37 H71 O4	4.52047e+08	4.83295e+08	3.28634e+08	4.87214e+08	2.23858e+08	6.08673e+08	1.19637e+08	4.57261e+08	4.48799e+08	2.11242e+08	4.54354e+07	5.88577e+07	1.34006e+07	2.31174e+06	4.77808e+07	2.89518e+07
921	DG(34:2e)+H	DG(34:2e)+H	DG	(34:2e)	(34:2e)			579.535	579.535	11.7	C37 H71 O4	7.33131e+06	4.75003e+07	1.20176e+08	1.57879e+08	9.53658e+07	1.1902e+08	7.72947e+07	9.24063e+07	8.60256e+07	1.19351e+08	8.38608e+07	1.74286e+08	6.28562e+07	7.01664e+07	4.24566e+07	1.1986e+08
922	DG(16:1e_18:1)+NH4	DG(34:2e)+NH4	DG	(16:1e_18:1)	(16:1e)	(18:1)		596.561	596.561	12.0995	C37 H74 O4 N1	3.99948e+08	4.06451e+08	3.84725e+08	4.7548e+08	4.50173e+08	5.12331e+08	4.95313e+08	3.17755e+08	3.98637e+08	4.66612e+08	1.19324e+07	2.53226e+06	6.33656e+06	6.25526e+06	5.24816e+08	4.7112e+08
923	DG(18:2e_16:0)+NH4	DG(34:2e)+NH4	DG	(18:2e_16:0)	(18:2e)	(16:0)		596.561	596.561	12.457	C37 H74 O4 N1	2.41471e+06	2.67526e+06	7.50659e+06	3.86895e+06	3.68115e+06	6.9937e+06	2.03423e+06	2.65756e+06	2.60132e+06	8.68085e+06	1.61752e+08	1.66492e+06	2.91571e+06	9.24663e+06	2.05068e+06	2.39102e+06
924	DG(18:2e_16:0)+NH4	DG(34:2e)+NH4	DG	(18:2e_16:0)	(18:2e)	(16:0)		596.561	596.561	12.5955	C37 H74 O4 N1	1.70062e+06	513662	3.64586e+06	4.19833e+06	1.12806e+08	8.64019e+06	1.07694e+07	2.89731e+07	253584	1.94542e+06	4.68559e+06	2.88694e+06	4.474e+06	1.1205e+08	8.87632e+06	1.2411e+08
925	DG(16:1e_18:1)+NH4	DG(34:2e)+NH4	DG	(16:1e_18:1)	(16:1e)	(18:1)		596.561	596.561	12.2005	C37 H74 O4 N1	7.5403e+07	3.61896e+07	4.654e+07	1.00518e+08	8.85656e+07	1.06004e+08	6.16004e+07	5.36484e+07	7.78074e+07	1.01076e+08	2.35416e+07	5.87605e+07	5.17353e+07	1.0372e+07	9.01313e+07	2.04703e+07
926	DG(16:1e_18:1)+NH4	DG(34:2e)+NH4	DG	(16:1e_18:1)	(16:1e)	(18:1)		596.561	596.561	12.849	C37 H74 O4 N1	938453	7.07841e+07	4.72376e+06	176890	3.50105e+06	1.25552e+06	842688	1.4099e+06	608613	2.34944e+06	3.28004e+06	3.51787e+06	7.45143e+06	3.3797e+06	4.68116e+06	1.64928e+06
927	DG(34:2e)+NH4	DG(34:2e)+NH4	DG	(34:2e)	(34:2e)			596.561	596.561	13.0595	C37 H74 O4 N1	977848	1.40086e+06	610792	1.83207e+06	2.5262e+06	1.57951e+06	1.40944e+06	1.98145e+06	1.2246e+06	1.25129e+06	503494	2.44085e+06	443959	763219	2.40094e+06	1.34863e+06
928	DG(16:1_18:2)+NH4	DG(34:3)+NH4	DG	(16:1_18:2)	(16:1)	(18:2)		608.525	608.525	10.451	C37 H70 O5 N1	841987	655349	315340	697098	741182	2.30878e+06	3.82537e+06	2.78935e+06	1.85543e+06	1.88173e+06	1.73051e+06	4.66078e+06	1.05146e+06	455712	2.49038e+06	872375
929	DG(20:2_14:1)+H	DG(34:3)+H	DG	(20:2_14:1)	(20:2)	(14:1)		591.498	591.496	11.061	C37 H67 O5	130791	4.11623e+07	3.21287e+07	3.23446e+07	1.44892e+08	1.52592e+08	1.65449e+08	9.77958e+07	9.92021e+07	5.1821e+07	1.69876e+08	1.64833e+08	1.51854e+08	1.66185e+08	1.44246e+08	6.22247e+07
930	DG(34:3)+H	DG(34:3)+H	DG	(34:3)	(34:3)			591.498	591.496	11.2275	C37 H67 O5	1.80056e+07	2.24957e+07	2.4651e+07	4.2084e+06	3.51803e+06	9.62655e+06	1.2289e+07	1.42986e+07	1.84935e+07	2.4969e+07	3.19932e+07	1.87664e+07	4.5705e+07	2.07385e+07	4.7928e+06	1.34887e+07
931	DG(34:3e)+H	DG(34:3e)+H	DG	(34:3e)	(34:3e)			577.519	577.519	8.433	C37 H69 O4	6.93624e+06	43702.8	1.98073e+07	2.56996e+07	8.31374e+07	5.43528e+07	1.01517e+08	1.29892e+08	1.09821e+08	1.07149e+08	5.2393e+07	9.70048e+07	1.24745e+08	3.34352e+07	1.62114e+08	2.46019e+07
932	DG(34:3e)+H	DG(34:3e)+H	DG	(34:3e)	(34:3e)			577.519	577.517	8.5245	C37 H69 O4	4.52459e+07	1.24608e+08	4.42992e+07	1.47171e+08	1.78927e+08	1.87921e+08	2.94962e+07	2.914e+08	2.00454e+08	4.41575e+07	2.09293e+07	2.02336e+07	3.10306e+07	2.64478e+07	9.95009e+07	4.80728e+07
933	DG(34:3e)+H	DG(34:3e)+H	DG	(34:3e)	(34:3e)			577.519	577.517	9.813	C37 H69 O4	72014.8	936180	1.63525e+06	2.56841e+06	1.20936e+07	1.01512e+07	5.60965e+07	1.39008e+07	7.60925e+06	9.96117e+06	7.0903e+07	7.86147e+07	7.70069e+07	7.40428e+07	5.93049e+07	3.62402e+07
934	DG(34:3e)+H	DG(34:3e)+H	DG	(34:3e)	(34:3e)			577.519	577.517	9.893	C37 H69 O4	1.47109e+07	1.73044e+07	3.99226e+07	1.40824e+07	5.04918e+07	4.2944e+07	9.3609e+06	6.16751e+07	4.70234e+07	6.44753e+07	7.10892e+06	605679	3.55092e+06	7.0157e+06	7.34629e+06	1.35463e+06
935	DG(34:3e)+H	DG(34:3e)+H	DG	(34:3e)	(34:3e)			577.519	577.517	10.284	C37 H69 O4	1.22773e+07	4.06276e+06	1.32727e+07	1.33622e+07	2.81171e+07	2.3664e+07	3.06517e+07	9.3618e+06	2.75782e+07	3.92395e+07	4.4244e+07	4.00312e+07	4.48624e+07	4.60495e+07	4.29713e+07	3.079e+07
936	DG(34:3e)+H	DG(34:3e)+H	DG	(34:3e)	(34:3e)			577.519	577.517	10.3875	C37 H69 O4	2.59571e+07	2.84538e+07	2.8562e+07	2.39702e+07	3.15306e+06	6.5344e+06	7.20861e+06	3.65762e+07	2.81138e+06	3.6258e+06	2.26898e+06	1.41738e+06	1.77906e+06	3.48702e+06	6.43281e+06	8.61669e+06
937	DG(34:3e)+H	DG(34:3e)+H	DG	(34:3e)	(34:3e)			577.519	577.517	11.1025	C37 H69 O4	1.013e+08	9.38993e+07	1.07602e+08	9.93323e+07	1.47711e+08	2.14359e+08	2.80355e+08	2.62249e+08	1.10672e+08	3.1794e+08	3.39469e+08	3.44083e+08	3.54444e+08	3.12823e+08	2.7374e+08	2.19317e+08
938	DG(34:3e)+H	DG(34:3e)+H	DG	(34:3e)	(34:3e)			577.519	577.517	11.186	C37 H69 O4	1.70708e+08	2.00766e+08	1.79444e+08	1.73525e+08	2.24086e+08	4.03597e+07	1.92653e+07	2.1926e+07	2.12565e+08	9.78844e+07	1.46248e+07	7.99529e+07	5.5225e+06	6.30104e+07	6.71556e+06	2.07099e+07
939	DG(34:3e)+NH4	DG(34:3e)+NH4	DG	(34:3e)	(34:3e)			594.546	594.546	11.8175	C37 H72 O4 N1	6.48387e+06	1.79834e+07	1.96671e+07	6.04997e+06	3.33254e+06	557176	5.43717e+06	819052	2.02556e+06	2.24396e+06	3.63456e+06	1.71002e+06	1.9591e+06	555350	2.54629e+06	3.10858e+06
940	DG(34:3e)+H	DG(34:3e)+H	DG	(34:3e)	(34:3e)			577.519	577.517	12.1255	C37 H69 O4	1.14121e+07	1.01031e+07	1.95961e+07	1.10662e+07	1.67442e+07	2.49554e+07	1.91593e+07	1.78562e+07	2.73919e+07	1.97095e+07	7.39253e+06	1.02374e+07	1.69207e+07	3.97126e+06	1.29656e+07	3.85503e+06
941	DG(34:3e)+H	DG(34:3e)+H	DG	(34:3e)	(34:3e)			577.519	577.519	12.348	C37 H69 O4	6.66652e+06	8.88055e+06	8.26639e+06	2.24249e+06	4.02352e+07	9.02284e+07	8.90336e+07	2.45581e+06	3.54661e+07	1.23448e+08	1.70967e+07	2.03757e+08	1.31196e+07	1.93586e+07	1.29539e+07	1.54946e+07
942	DG(34:3e)+H	DG(34:3e)+H	DG	(34:3e)	(34:3e)			577.519	577.517	12.527	C37 H69 O4	2.02896e+06	3.2535e+06	8.04675e+06	7.45509e+06	2.4274e+07	1.68602e+06	3.51283e+06	404545	3.40789e+06	3.50924e+06	1.42773e+07	6.1096e+06	2.18677e+07	2.09305e+07	3.51111e+06	3.15249e+06
943	DG(34:4)+H	DG(34:4)+H	DG	(34:4)	(34:4)			589.483	589.48	10.636	C37 H65 O5	1.13511e+07	1.28392e+07	1.38474e+07	1.28933e+07	5.6996e+07	1.39409e+07	6.16859e+07	2.60236e+07	9.47846e+06	3.54071e+07	6.53339e+07	7.07773e+07	6.92334e+07	6.27072e+07	5.70217e+07	5.51433e+07
944	DG(34:4e)+H	DG(34:4e)+H	DG	(34:4e)	(34:4e)			575.503	575.501	7.9645	C37 H67 O4	1.14545e+06	128925	964912	1.41081e+06	1.40621e+07	1.74853e+06	2.69136e+06	4.37994e+06	1.73875e+06	6.96774e+06	2.37247e+07	2.0552e+07	997181	2.34661e+07	1.95592e+07	1.24202e+07
945	DG(34:4e)+H	DG(34:4e)+H	DG	(34:4e)	(34:4e)			575.503	575.501	8.077	C37 H67 O4	4.37466e+06	988990	1.35592e+07	1.16769e+07	1.27125e+06	2.7838e+06	1.35579e+07	2.92339e+07	3.90786e+06	2.95072e+06	977323	373121	605347	429254	317897	84805.5
946	DG(16:0e_19:1)+NH4	DG(35:1e)+NH4	DG	(16:0e_19:1)	(16:0e)	(19:1)		612.593	612.593	11.3795	C38 H78 O4 N1	8.21692e+06	6.35145e+06	1.1307e+07	11084468	1.17957e+07	1.34961e+07	1.0589e+07	4.87962e+06	4.28937e+06	6.32938e+06	1.21284e+07	7.50477e+06	1.31369e+07	1.10853e+07	1.09645e+07	1.40405e+07
947	DG(35:1e)+NH4	DG(35:1e)+NH4	DG	(35:1e)	(35:1e)			612.593	612.593	11.6255	C38 H78 O4 N1	1.19826e+08	1.46954e+08	1.38937e+08	1.35785e+08	1.50512e+08	1.53561e+08	1.49489e+08	1.09232e+08	1.05766e+08	1.27619e+08	1.63192e+08	8.9729e+07	5.98594e+07	1.41717e+08	5.56247e+07	1.62856e+08
948	DG(35:2e)+NH4	DG(35:2e)+NH4	DG	(35:2e)	(35:2e)			610.577	610.577	11.1525	C38 H76 O4 N1	5.81602e+06	6.34124e+06	3.71094e+06	4.73098e+06	1.26957e+07	2.38101e+07	2.34137e+07	8.76821e+06	6.63636e+06	5.39345e+06	2.14312e+07	1.93404e+07	1.82766e+07	2.47584e+07	1.77217e+07	4.70978e+06
949	DG(18:0_18:0)+NH4	DG(36:0)+NH4	DG	(18:0_18:0)	(18:0)	(18:0)		642.603	642.603	11.947	C39 H80 O5 N1	8.25162e+07	1.41118e+08	1.23936e+08	1.34797e+08	3.39236e+08	3.28976e+08	1.91915e+08	2.28295e+08	2.47231e+08	2.93642e+08	1.77975e+08	1.78933e+08	3.30871e+08	3.06619e+08	1.66973e+08	1.92701e+08
950	DG(18:0_18:0)+NH4	DG(36:0)+NH4	DG	(18:0_18:0)	(18:0)	(18:0)		642.603	642.603	12.0755	C39 H80 O5 N1	8.99116e+07	2.58527e+07	6.9842e+07	2.43958e+07	6.87706e+07	8.22724e+07	1.20167e+08	8.19995e+07	6.10462e+07	6.07728e+07	8.1713e+07	6.87435e+07	7.91098e+07	5.24118e+07	7.38394e+07	8.09362e+07
951	DG(36:0e)+Na	DG(36:0e)+Na	DG	(36:0e)	(36:0e)			633.579	633.579	9.546	C39 H78 O4 Na1	193978	368318	796362	1.35473e+06	6.8919e+06	6.96478e+06	9.04878e+06	8.64674e+06	4.20669e+06	3.04807e+06	2.0155e+07	3.50391e+07	4.47184e+07	3.1511e+07	1.76144e+07	1.33309e+07
952	DG(36:0e)+Na	DG(36:0e)+Na	DG	(36:0e)	(36:0e)			633.579	633.579	11.944	C39 H78 O4 Na1	1.1884e+07	1.35155e+07	2.30422e+07	3.07382e+07	4.23075e+07	2.36608e+07	3.45331e+07	4.205e+07	3.87818e+07	5.38034e+07	5.16904e+07	5.38134e+07	3.66084e+07	4.86205e+07	4.29343e+07	2.09201e+07
953	DG(36:0e)+Na	DG(36:0e)+Na	DG	(36:0e)	(36:0e)			633.579	633.579	12.078	C39 H78 O4 Na1	1.60225e+07	5.67038e+06	264589	8.08065e+06	906550	1.32101e+07	1.46815e+07	2.29872e+07	2.07175e+07	1.31797e+07	1.34227e+07	5.69877e+06	1.73988e+07	2.85654e+06	2.05756e+06	6016124
954	DG(16:0_20:1)+NH4	DG(36:1)+NH4	DG	(16:0_20:1)	(16:0)	(20:1)		640.587	640.587	11.543	C39 H78 O5 N1	3.24153e+08	3.57956e+08	1.09478e+09	6.49731e+08	1.66306e+09	8.64353e+08	4.8114e+08	1.04585e+09	1.02661e+09	1.31228e+09	566347812	1.03121e+09	4.70582e+08	3.36716e+08	7.92188e+07	6.59578e+08
955	DG(16:0_20:1)+H	DG(36:1)+H	DG	(16:0_20:1)	(16:0)	(20:1)		623.561	623.561	11.5455	C39 H75 O5	9.49478e+06	3.55468e+07	1.8264e+07	2.10033e+07	4.94354e+07	4.7427e+07	5.41755e+07	6.10302e+07	3.06828e+07	2.0133e+07	2.26118e+07	3.91343e+07	1.96776e+07	1.18233e+07	1.93943e+06	2.14249e+07
956	DG(16:0_20:1)+Na	DG(36:1)+Na	DG	(16:0_20:1)	(16:0)	(20:1)		645.543	645.543	11.538	C39 H74 O5 Na1	1.01975e+08	7.09999e+07	1.41861e+08	1.19744e+08	1.41704e+08	2.87266e+08	2.05389e+08	1.42201e+08	2.77463e+08	1.90878e+08	3.9888e+08	6.53731e+08	4.3061e+08	7.36489e+07	3.43226e+08	1.31211e+08
957	DG(16:0_20:1)+NH4	DG(36:1)+NH4	DG	(16:0_20:1)	(16:0)	(20:1)		640.587	640.587	11.591	C39 H78 O5 N1	8.00408e+08	1.18125e+09	1.09453e+09	7.27761e+08	1.6636e+09	5.98515e+08	1.75329e+09	1.15742e+09	9.61474e+08	1.40188e+09	3.24459e+08	2.15308e+08	8.68503e+07	3.36716e+08	1.15642e+08	3.83424e+07
958	DG(16:0_20:1)+H	DG(36:1)+H	DG	(16:0_20:1)	(16:0)	(20:1)		623.561	623.561	11.598	C39 H75 O5	2.624e+07	2.81569e+07	3.82308e+07	3.51758e+07	3.72532e+07	2.34501e+07	1.68067e+07	4.65332e+07	4.67616e+07	7.11587e+07	8.02247e+06	1.06951e+07	3.50588e+06	1.22622e+07	7.25443e+06	6.3955e+06
959	DG(16:0_20:1)+H	DG(36:1)+H	DG	(16:0_20:1)	(16:0)	(20:1)		623.561	623.561	11.6095	C39 H75 O5	9.73369e+06	7.05018e+06	3.04121e+07	3.52168e+07	2.33543e+07	1.53088e+07	5.16936e+06	2.37559e+07	4.67615e+07	1.87284e+07	3.21739e+06	9.47506e+06	3.50588e+06	396133	7.25443e+06	6.3955e+06
960	DG(36:1e)+Na	DG(36:1e)+Na	DG	(36:1e)	(36:1e)			631.564	631.564	9.012	C39 H76 O4 Na1	0	0	0	0	1.17544e+06	1.29267e+06	334325	1.28278e+06	2.02165e+06	3.43725e+06	1.21119e+07	1.73258e+07	1.89193e+07	4.13669e+06	4.00376e+06	1.37565e+06
961	DG(36:1e)+Na	DG(36:1e)+Na	DG	(36:1e)	(36:1e)			631.564	631.564	11.55	C39 H76 O4 Na1	2.00576e+06	4.24547e+06	4.74936e+06	2.04886e+06	5.33045e+06	2.38407e+06	1.17985e+07	4.43363e+06	7.31548e+06	1.11834e+07	1.54449e+07	1.30619e+07	1.33291e+07	1.43248e+07	1.7187e+07	1.31839e+07
962	DG(18:1_18:1)+NH4	DG(36:2)+NH4	DG	(18:1_18:1)	(18:1)	(18:1)		638.572	638.572	10.953	C39 H76 O5 N1	1.06571e+08	1.2325e+08	1.66373e+08	5.31159e+08	1.06047e+08	1.16023e+07	8.9896e+07	1.31683e+08	1.36725e+07	9.835e+06	9.71171e+06	4.00831e+06	7.8154e+06	6.53418e+06	9.82725e+06	1.64157e+07
963	DG(18:1_18:1)+NH4	DG(36:2)+NH4	DG	(18:1_18:1)	(18:1)	(18:1)		638.572	638.572	11.096	C39 H76 O5 N1	6.46383e+06	2.28712e+07	2.52061e+07	2.27637e+07	7.3697e+06	7.26548e+06	6.80343e+08	1.00392e+07	3.74713e+07	8.38589e+07	7.08188e+08	7.02835e+08	6.77338e+08	8.27805e+08	6.44931e+08	6.02353e+08
964	DG(18:1_18:1)+Na	DG(36:2)+Na	DG	(18:1_18:1)	(18:1)	(18:1)		643.527	643.527	11.1185	C39 H72 O5 Na1	9.71701e+06	1.21916e+07	3.96499e+06	1.46671e+06	5.76095e+06	3.81873e+06	4.41605e+06	3.24684e+06	9.49532e+06	2.02265e+07	5.97587e+06	1.59119e+07	2.31712e+07	1.70742e+07	1.33946e+07	9.08632e+06
965	DG(36:2)+Na	DG(36:2)+Na	DG	(36:2)	(36:2)			643.527	643.527	11.211	C39 H72 O5 Na1	3.66778e+06	6.36587e+06	1.18107e+07	7.07412e+07	1.05495e+07	4.26879e+06	2.8648e+06	9.77212e+06	8.20136e+07	1.50918e+07	4.64668e+06	8.51167e+06	1.46745e+07	1.49489e+07	1.41987e+07	1.235e+06
966	DG(18:1_18:1)+NH4	DG(36:2)+NH4	DG	(18:1_18:1)	(18:1)	(18:1)		638.572	638.572	11.314	C39 H76 O5 N1	1.36062e+07	2.8084e+07	2.31953e+07	4.11172e+07	2.92819e+07	1.92795e+07	5.06898e+07	2.28492e+07	3.25905e+07	8.13975e+07	2.80489e+07	2.83111e+07	2.47524e+07	1.52034e+07	1.04575e+07	2.34731e+07
967	DG(18:1_18:1)+NH4	DG(36:2)+NH4	DG	(18:1_18:1)	(18:1)	(18:1)		638.572	638.572	11.443	C39 H76 O5 N1	1.26765e+07	2.21058e+07	1.1565e+07	1.18851e+07	3.57024e+06	4.12049e+06	2.08283e+07	1.57566e+07	1.53731e+07	2.26387e+07	3.13009e+06	2.31548e+06	808849	2.83315e+06	2.54527e+06	1.70856e+06
968	DG(18:1_18:1)+NH4	DG(36:2)+NH4	DG	(18:1_18:1)	(18:1)	(18:1)		638.572	638.572	11.76	C39 H76 O5 N1	1.98656e+06	1.92714e+08	1.6596e+06	1.98951e+08	2.45715e+06	3.30145e+06	6.0357e+06	1.72902e+08	1.1199e+06	3.60704e+06	2.25071e+06	2.53947e+06	6.49435e+06	1.00149e+06	1.68079e+06	2.27642e+08
969	DG(18:1_18:1)+NH4	DG(36:2)+NH4	DG	(18:1_18:1)	(18:1)	(18:1)		638.572	638.572	11.9365	C39 H76 O5 N1	6.64414e+06	2.56558e+06	1.55933e+06	3.83634e+06	1.89407e+08	2.01302e+06	3.66213e+06	739385	1.72433e+06	1.46494e+06	3.07338e+06	5.4937e+07	838645	2.29538e+06	3.26907e+06	851310
970	DG(18:1_18:1)+NH4	DG(36:2)+NH4	DG	(18:1_18:1)	(18:1)	(18:1)		638.572	638.572	12.1465	C39 H76 O5 N1	863233	905780	854304	1.93025e+06	1.1023e+06	1.74903e+08	4.12465e+06	3.75401e+06	1.27201e+06	1.06084e+06	746501	1.91779e+06	2.65523e+06	2.43603e+06	868914	6.63993e+06
971	DG(18:1_18:1)+NH4	DG(36:2)+NH4	DG	(18:1_18:1)	(18:1)	(18:1)		638.572	638.572	12.322	C39 H76 O5 N1	2.15246e+06	1.19242e+06	323979	1.19585e+06	1.96004e+06	2.73752e+06	2.09438e+06	421959	1.96197e+06	3.17721e+06	1.94871e+08	178883	2.96807e+06	1.0718e+06	4.16865e+06	1.71971e+08
972	DG(18:1_18:1)+NH4	DG(36:2)+NH4	DG	(18:1_18:1)	(18:1)	(18:1)		638.572	638.572	12.449	C39 H76 O5 N1	1.00531e+08	1.14429e+06	389184	3.4542e+06	2.41828e+06	1.43835e+06	2.56143e+06	4.70751e+06	1.53536e+08	367864	1.96802e+06	1.6447e+06	1.35467e+06	1.22062e+06	1.93927e+08	2.4609e+06
973	DG(22:1_14:1)+NH4	DG(36:2)+NH4	DG	(22:1_14:1)	(22:1)	(14:1)		638.572	638.572	12.613	C39 H76 O5 N1	756766	618503	1.14936e+06	980960	1.37545e+06	1.42961e+06	2.5119e+06	1.61944e+06	474871	1.75375e+06	2.63272e+06	622563	1.38001e+06	781218	1.74797e+06	2.09462e+06
974	DG(22:1_14:1)+NH4	DG(36:2)+NH4	DG	(22:1_14:1)	(22:1)	(14:1)		638.572	638.572	12.7365	C39 H76 O5 N1	648953	528774	372578	1.16343e+06	2.09331e+06	2.11621e+06	1.41144e+06	1.14204e+06	1.69533e+06	2.07277e+06	840092	840215	508997	1.4767e+06	697251	118836
975	DG(22:1_14:1)+NH4	DG(36:2)+NH4	DG	(22:1_14:1)	(22:1)	(14:1)		638.572	638.572	12.876	C39 H76 O5 N1	720247	1.1704e+06	1.80462e+06	900283	1.74226e+06	1.54506e+06	358839	1.12872e+06	77387.2	3.24279e+06	508088	112290	2037.81	171324	210517	773660
976	DG(22:1_14:1)+NH4	DG(36:2)+NH4	DG	(22:1_14:1)	(22:1)	(14:1)		638.572	638.572	13.209	C39 H76 O5 N1	415041	438176	1.02309e+06	364768	1.1539e+06	910748	1.92896e+06	1.74772e+06	1.08709e+06	3.84109e+06	228579	370659	1.04803e+06	1.72922e+06	738000	1.48244e+06
977	DG(36:2e)+H	DG(36:2e)+H	DG	(36:2e)	(36:2e)			607.566	607.566	11.937	C39 H75 O4	7.32971e+07	8.05297e+07	7.56279e+07	7.89609e+07	1.12087e+08	1.33583e+08	1.59779e+08	1.11602e+08	8.32406e+07	2.18213e+08	1.53617e+08	2.37375e+08	1.73259e+08	2.159e+08	1.24245e+08	1.50921e+08
978	DG(36:2e)+H	DG(36:2e)+H	DG	(36:2e)	(36:2e)			607.566	607.566	12.088	C39 H75 O4	8.42163e+07	6.33251e+06	1.3429e+07	1.6109e+07	6.14446e+07	6.76871e+07	4.71218e+07	9.71329e+07	5.12464e+07	4.65626e+07	7.76722e+07	7.1561e+07	4.88144e+07	4.35961e+07	6.52407e+07	9.05971e+07
979	DG(18:2e_18:0)+NH4	DG(36:2e)+NH4	DG	(18:2e_18:0)	(18:2e)	(18:0)		624.593	624.593	12.4455	C39 H78 O4 N1	1.2046e+08	1.1001e+08	1.70962e+08	1.3251e+08	1.35488e+08	1.5628e+08	1.59151e+08	1.55351e+08	1.32241e+08	1.33716e+08	1.35201e+08	1.41403e+08	1.35081e+08	1.48464e+08	2.26704e+08	1.51334e+08
980	DG(18:2e_18:0)+NH4	DG(36:2e)+NH4	DG	(18:2e_18:0)	(18:2e)	(18:0)		624.593	624.593	12.485	C39 H78 O4 N1	1.2046e+08	1.1001e+08	1.70962e+08	1.3251e+08	1.35488e+08	1.5628e+08	1.59151e+08	1.55351e+08	1.32241e+08	1.33716e+08	1.35201e+08	5.62264e+07	3.68629e+07	5.28694e+07	3.26481e+07	2.97176e+07
981	DG(18:1_18:2)+NH4	DG(36:3)+NH4	DG	(18:1_18:2)	(18:1)	(18:2)		636.556	636.556	10.4225	C39 H74 O5 N1	2.07198e+07	2.79743e+08	4.57856e+08	3.9551e+08	2.94923e+08	4.18974e+08	4.30285e+08	2.37652e+08	3.20302e+08	2.87736e+08	4.32347e+08	4.2614e+08	2.54201e+08	2.50883e+08	4.16242e+08	3.99796e+08
982	DG(18:1_18:2)+Na	DG(36:3)+Na	DG	(18:1_18:2)	(18:1)	(18:2)		641.512	641.512	10.433	C39 H70 O5 Na1	1.7116e+06	5.48938e+06	844273	3.92749e+06	519129	4.99918e+06	3.07093e+06	302257	1.01574e+06	1.52248e+06	4.66573e+06	1.23448e+06	2.63971e+06	831874	5.0348e+06	2.4302e+06
983	DG(36:3)+H	DG(36:3)+H	DG	(18:1_18:2)	(18:1)	(18:2)		619.53	619.527	10.407	C39 H71 O5	8.1989e+07	9.76899e+07	1.01678e+08	9.18321e+07	1.07378e+08	1.00776e+08	1.02996e+08	8.0846e+07	9.64614e+07	1.11957e+08	1.07927e+08	1.17244e+08	9.97292e+07	9.54116e+07	1.06496e+08	1.21932e+08
984	DG(18:1_18:2)+NH4	DG(36:3)+NH4	DG	(18:1_18:2)	(18:1)	(18:2)		636.556	636.556	10.525	C39 H74 O5 N1	1.85474e+07	2.02394e+07	3.79652e+07	3.76231e+07	1.77857e+07	1.44094e+07	4.50133e+07	7.91987e+06	2.06109e+07	5.00602e+07	6.50816e+06	1.99149e+07	9.63282e+06	6.22247e+06	9.03257e+06	7.55813e+06
985	DG(18:1_18:2)+NH4	DG(36:3)+NH4	DG	(18:1_18:2)	(18:1)	(18:2)		636.556	636.556	10.81	C39 H74 O5 N1	1.37285e+07	1.36179e+07	5.5255e+06	8.37697e+07	5.55005e+07	9.85019e+06	9.00166e+06	9.95295e+07	9.00945e+06	1.68778e+07	6.01073e+06	8.26785e+06	3.30719e+06	1.7022e+06	9.87545e+06	2.50302e+06
986	DG(36:3)+NH4	DG(36:3)+NH4	DG	(36:3)	(36:3)			636.556	636.556	11.005	C39 H74 O5 N1	4.87909e+06	5.47561e+06	1.24255e+07	1.35382e+07	4.84259e+06	9.25936e+06	2.91265e+06	3.84951e+06	8.29418e+06	1.76141e+07	7.27215e+06	2.40456e+06	585187	8.72229e+06	3.35462e+06	6.14211e+06
987	DG(36:3)+NH4	DG(36:3)+NH4	DG	(36:3)	(36:3)			636.556	636.556	11.226	C39 H74 O5 N1	2.3341e+06	1.88236e+08	1.93627e+06	3.0038e+06	1.9632e+06	5.41337e+06	479926	3.23611e+06	3.46428e+06	2.63808e+06	1.4035e+06	1.38977e+06	2.5553e+06	2.19145e+06	1.21163e+06	1.31863e+06
988	DG(22:0_14:3)+NH4	DG(36:3)+NH4	DG	(22:0_14:3)	(22:0)	(14:3)		636.556	636.556	11.53	C39 H74 O5 N1	1.3279e+08	3.46694e+06	1.3085e+06	494421	819932	132830	1.40643e+06	770559	2.13598e+06	1.46549e+06	2.40574e+06	1.68576e+06	181806	565083	3.41987e+06	1.55564e+06
989	DG(22:0_14:3)+H	DG(36:3)+H	DG	(22:0_14:3)	(22:0)	(14:3)		619.53	619.527	11.5335	C39 H71 O5	4.07512e+07	3.68743e+07	5.69163e+07	1.31522e+08	1.43223e+08	1.60045e+08	1.6508e+08	1.39537e+07	1.11724e+08	1.28422e+08	1.62906e+08	9.9864e+07	1.73741e+08	1.56291e+08	1.45983e+08	1.66907e+08
990	DG(22:0_14:3)+NH4	DG(36:3)+NH4	DG	(22:0_14:3)	(22:0)	(14:3)		636.556	636.556	11.6115	C39 H74 O5 N1	1.3279e+08	2.83497e+06	862167	3.00612e+06	485991	1.83315e+06	1.37824e+06	480008	2.02324e+06	1.56985e+06	612680	554371	737961	1.86997e+06	1.26958e+06	1.10353e+06
991	DG(36:3)+H	DG(36:3)+H	DG	(22:0_14:3)	(22:0)	(14:3)		619.53	619.527	11.5905	C39 H71 O5	1.24283e+08	1.38207e+08	1.40102e+08	7.01049e+07	4.96537e+07	3.03993e+07	1.03914e+07	1.03597e+08	3.25765e+06	2.33638e+07	1.38726e+07	1.49005e+07	4.47367e+06	956265	1.4473e+07	1.32501e+07
[truncated: 1,101 more rows]

## Sheet: Table S7
No	LipidIon	LipidGroup	Class	FattyAcid	FA1	FA2	FA3	CalcMz	ObsMz	Rt	IonFormula	QC_1	QC_2	QC_3	QC_4	UA159-Mg-1	UA159-Mg-2	UA159-Mg-3	UA159-Ca-1	UA159-Ca-2	UA159-Ca-3	UA159-1	UA159-2	UA159-3	2998-Mg-1	2998-Mg-2	2998-Mg-3	2998-Ca-1	2998-Ca-2	2998-Ca-3	2998-1	2998-2	2998-3	2901-1	2901-2	2901-3	2824-1	2824-2	2824-3	2341-Mg-1	2341-Mg-2	2341-Mg-3	2341-1	2341-2	2341-3
[truncated: 714 more rows]

[truncated: 6 more sheets: Table S8, Table S9, Table S10, Table S11, Table S12, Table S13]
